# Supplementary material for: Identification and characteristics of microRNAs from Bombyx mori
Source: BMC Genomics. 2008 May 28;9:248. doi: 10.1186/1471-2164-9-248 (PMC2435238; doi:10.1186/1471-2164-9-248)
Supplement: Additional file 3 — Functional analysis of miRNAs in B. mori according to binding sites between miRNAs and mRNAs. The data provided show the detailed information for miRNA-targeted genes predicted according to binding sites on 3'UTR of mRNAs. There are six sheets in the EXCEL file, including hybrid11, hybridf22, combination with no redundancy, statistics of binding sites, Go analysis, and binding sites of profilin. Sheet hybrid11 shows detailed information of predicted target genes using setting hybrid11; sheet hybridf22 shows detailed information of predicted target genes using setting hybridf22; sheet 3, named "combination with no redundancy", shows the results for the sheet hybrid11 and hybridf22 after removing redundancy; sheet 4, named "statistics of binding sites", shows the results of statistic analysis for all genes that were found to have more than one binding site; sheet 5, named "Go analysis", shows the results of Go analysis of predicted targeted genes; and sheet 6, named "binding sites of profilin", shows information of the potential binding sites between the B. mori profilin gene and miRNAs. [file 1471-2164-9-248-S3.xls]

## Sheet: hybrid11
miRNAs#	potential targeted genes#	position of binding sites in targeted genes#
miRNA : bmo-let-7a	target: gi|114052023|ref|NM_001046742.1|	position 144
miRNA : bmo-let-7a	target: gi|95103099|gb|DQ443402.1|	position 153
miRNA : bmo-let-7a	target: gi|95102771|gb|DQ443238.1|	position 18
miRNA : bmo-let-7a	target: gi|82792183|gb|DQ286554.1|	position 12
miRNA : bmo-let-7a	target: gi|157412319|ref|NM_001105230.1|	position 27
miRNA : bmo-let-7a	target: 8074	position 246
miRNA : bmo-let-7a	target: 27	position 52
miRNA : bmo-let-7a	target: (24)12_LYL040804	position 116
miRNA : bmo-let-7a	target: AB08583522..1245B.MORIBMCPAMRNAFORCUTICLEPROTEIN	position 58
miRNA : bmo-let-7a*	target: gi|114052782|ref|NM_001046814.1|	position 78
miRNA : bmo-let-7a*	target: gi|112983079|ref|NM_001044205.1|	position 33
miRNA : bmo-let-7a*	target: gi|110796921|dbj|AB201230.1|	position 13
miRNA : bmo-let-7a*	target: gi|87248216|gb|DQ311216.1|	position 27
miRNA : bmo-let-7a*	target: gi|52138481|dbj|AB181197.1|	position 13
miRNA : bmo-let-7a*	target: gi|49064964|dbj|AB113087.1|	position 13
miRNA : bmo-let-7a*	target: gi|49064962|dbj|AB113086.1|	position 13
miRNA : bmo-let-7a*	target: gi|49022671|dbj|AB166726.1|	position 13
miRNA : bmo-mir-1*	target: gi|121582238|dbj|AB162107.1|	position 1
miRNA : bmo-mir-1*	target: gi|112983953|ref|NM_001043808.1|	position 26
miRNA : bmo-mir-1*	target: gi|114052121|ref|NM_001046750.1|	position 1504
miRNA : bmo-mir-1*	target: gi|114050754|ref|NM_001046687.1|	position 743
miRNA : bmo-mir-1*	target: gi|112982791|ref|NM_001043432.1|	position 159
miRNA : bmo-mir-1*	target: gi|112982656|ref|NM_001044175.1|	position 303
miRNA : bmo-mir-1*	target: gi|95103099|gb|DQ443402.1|	position 10
miRNA : bmo-mir-1*	target: gi|95102725|gb|DQ443215.1|	position 42
miRNA : bmo-mir-1*	target: gi|63079227|gb|AY950503.1|	position 28
miRNA : bmo-mir-1*	target: gi|52421186|dbj|AB190802.1|	position 152
miRNA : bmo-mir-1*	target: gi|52138485|dbj|AB181199.1|	position 106
miRNA : bmo-mir-2a-1	target: gi|114053216|ref|NM_001047062.1|	position 10
miRNA : bmo-mir-2a-1	target: gi|114053176|ref|NM_001046830.1|	position 85
miRNA : bmo-mir-2a-1	target: gi|114052994|ref|NM_001047034.1|	position 224
miRNA : bmo-mir-2a-1	target: gi|114052690|ref|NM_001046805.1|	position 241
miRNA : bmo-mir-2a-1	target: gi|114052620|ref|NM_001046795.1|	position 5
miRNA : bmo-mir-2a-1	target: gi|114052285|ref|NM_001046665.1|	position 274
miRNA : bmo-mir-2a-1	target: gi|112984393|ref|NM_001044043.1|	position 26
miRNA : bmo-mir-2a-1	target: gi|112983375|ref|NM_001043528.1|	position 196
miRNA : bmo-mir-2a-1	target: gi|111608108|gb|DQ646408.1|	position 184
miRNA : bmo-mir-2a-1	target: gi|95102965|gb|DQ443335.1|	position 137
miRNA : bmo-mir-2a-1	target: gi|95102963|gb|DQ443334.1|	position 5
miRNA : bmo-mir-2a-1	target: gi|87248544|gb|DQ311381.1|	position 5
miRNA : bmo-mir-2a-1	target: gi|87248090|gb|DQ311153.1|	position 426
miRNA : bmo-mir-2a-1	target: gi|77415575|emb|AJ973410.1|	position 17
miRNA : bmo-mir-2a-1	target: gi|77415565|emb|AJ973405.1|	position 22
miRNA : bmo-mir-2a-1	target: gi|7637409|dbj|AB040670.2|	position 41
miRNA : bmo-mir-2a-1	target: gi|1109603|dbj|D25320.1|BMO14BA	position 127
miRNA : bmo-mir-2a-1	target: 001_62F_2004-07-15	position 29
miRNA : bmo-mir-2a-1*	target: gi|114053190|ref|NM_001046828.1|	position 11
miRNA : bmo-mir-2a-1*	target: gi|112983429|ref|NM_001043515.1|	position 77
miRNA : bmo-mir-2a-1*	target: gi|112983249|ref|NM_001044145.1|	position 29
miRNA : bmo-mir-2a-1*	target: gi|112982734|ref|NM_001043658.1|	position 49
miRNA : bmo-mir-2a-1*	target: gi|60592744|dbj|AB206401.1|	position 144
miRNA : bmo-mir-2a-1*	target: gi|60592740|dbj|AB206399.1|	position 131
miRNA : bmo-mir-2a-1*	target: gi|57903681|gb|AY864804.1|	position 19
miRNA : bmo-mir-2a-1*	target: gi|37359626|emb|AJ457827.1|	position 49
miRNA : bmo-mir-2a-1*	target: 002_246R_2004-08-20	position 11
miRNA : bmo-mir-2a-1*	target: 006124	position 12
miRNA : bmo-mir-2a-2	target: gi|114053216|ref|NM_001047062.1|	position 10
miRNA : bmo-mir-2a-2	target: gi|114053176|ref|NM_001046830.1|	position 85
miRNA : bmo-mir-2a-2	target: gi|114052994|ref|NM_001047034.1|	position 224
miRNA : bmo-mir-2a-2	target: gi|114052690|ref|NM_001046805.1|	position 241
miRNA : bmo-mir-2a-2	target: gi|114052620|ref|NM_001046795.1|	position 5
miRNA : bmo-mir-2a-2	target: gi|114052285|ref|NM_001046665.1|	position 274
miRNA : bmo-mir-2a-2	target: gi|112984393|ref|NM_001044043.1|	position 26
miRNA : bmo-mir-2a-2	target: gi|112983375|ref|NM_001043528.1|	position 196
miRNA : bmo-mir-2a-2	target: gi|111608108|gb|DQ646408.1|	position 184
miRNA : bmo-mir-2a-2	target: gi|95102965|gb|DQ443335.1|	position 137
miRNA : bmo-mir-2a-2	target: gi|95102963|gb|DQ443334.1|	position 5
miRNA : bmo-mir-2a-2	target: gi|87248544|gb|DQ311381.1|	position 5
miRNA : bmo-mir-2a-2	target: gi|87248090|gb|DQ311153.1|	position 426
miRNA : bmo-mir-2a-2	target: gi|77415575|emb|AJ973410.1|	position 17
miRNA : bmo-mir-2a-2	target: gi|77415565|emb|AJ973405.1|	position 22
miRNA : bmo-mir-2a-2	target: gi|7637409|dbj|AB040670.2|	position 41
miRNA : bmo-mir-2a-2	target: gi|1109603|dbj|D25320.1|BMO14BA	position 127
miRNA : bmo-mir-2a-2	target: 001_62F_2004-07-15	position 29
miRNA : bmo-mir-2b	target: gi|126024047|gb|EF421144.1|	position 323
miRNA : bmo-mir-2b	target: gi|126024045|gb|EF421143.1|	position 323
miRNA : bmo-mir-2b	target: gi|126024043|gb|EF421142.1|	position 325
miRNA : bmo-mir-2b	target: gi|126024041|gb|EF421141.1|	position 325
miRNA : bmo-mir-2b	target: gi|114053216|ref|NM_001047062.1|	position 1
miRNA : bmo-mir-2b	target: gi|114053190|ref|NM_001046828.1|	position 10
miRNA : bmo-mir-2b	target: gi|114052620|ref|NM_001046795.1|	position 5
miRNA : bmo-mir-2b	target: gi|114052285|ref|NM_001046665.1|	position 274
miRNA : bmo-mir-2b	target: gi|112983783|ref|NM_001043838.1|	position 426
miRNA : bmo-mir-2b	target: gi|114051482|ref|NM_001046836.1|	position 107
miRNA : bmo-mir-2b	target: gi|95103129|gb|DQ443417.1|	position 164
miRNA : bmo-mir-2b	target: gi|95102963|gb|DQ443334.1|	position 5
miRNA : bmo-mir-2b	target: gi|87248544|gb|DQ311381.1|	position 5
miRNA : bmo-mir-2b	target: gi|77415565|emb|AJ973405.1|	position 17
miRNA : bmo-mir-2b	target: gi|68144075|gb|DQ086424.1|	position 248
miRNA : bmo-mir-2b	target: gi|68144075|gb|DQ086424.1|	position 177
miRNA : bmo-mir-2b	target: gi|62529358|tpe|BN000691.2|	position 89
miRNA : bmo-mir-2b	target: gi|58416334|emb|AJ878752.1|	position 327
miRNA : bmo-mir-2b	target: gi|58416332|emb|AJ878751.1|	position 327
miRNA : bmo-mir-2b	target: gi|58416330|emb|AJ878750.1|	position 323
miRNA : bmo-mir-2b	target: gi|52421186|dbj|AB190802.1|	position 36
miRNA : bmo-mir-2b	target: gi|52138481|dbj|AB181197.1|	position 5
miRNA : bmo-mir-2b	target: gi|49064964|dbj|AB113087.1|	position 5
miRNA : bmo-mir-2b	target: gi|49064962|dbj|AB113086.1|	position 5
miRNA : bmo-mir-2b	target: gi|49022671|dbj|AB166726.1|	position 5
miRNA : bmo-mir-2b	target: gi|46360442|gb|AY589590.1|	position 327
miRNA : bmo-mir-2b	target: gi|46360440|gb|AY572230.1|	position 323
miRNA : bmo-mir-2b	target: gi|7637409|dbj|AB040670.2|	position 41
miRNA : bmo-mir-2b	target: gi|4753669|emb|AJ131752.1|	position 324
miRNA : bmo-mir-2b	target: gi|4226169|dbj|AB023084.1|	position 154
miRNA : bmo-mir-2b	target: gi|156032|gb|J01031.1|BMOSERI73	position 16
miRNA : bmo-mir-2b	target: gi|166245165|dbj|AB206986.2|	position 876
miRNA : bmo-mir-2b	target: gi|163838585|dbj|AB327185.1|	position 674
miRNA : bmo-mir-2b	target: 001_62F_2004-07-15	position 30
miRNA : bmo-mir-7	target: gi|114051396|ref|NM_001046905.1|	position 82
miRNA : bmo-mir-7	target: gi|114050902|ref|NM_001046948.1|	position 94
miRNA : bmo-mir-7	target: 174-lyl040816	position 96
miRNA : bmo-mir-7	target: 37048	position 26
miRNA : bmo-mir-7	target: BMOBMSDH6..1052B.MORISILKWORMMRNAFORMAMMALIANSORBITOLDEHYDROGENASEHOMOLOG.	position 11
miRNA : bmo-mir-8	target: gi|114050870|ref|NM_001046946.1|	position 39
miRNA : bmo-mir-8	target: gi|112982895|ref|NM_001044111.1|	position 90
miRNA : bmo-mir-8	target: gi|95102789|gb|DQ443247.1|	position 38
miRNA : bmo-mir-8	target: gi|95102573|gb|DQ443136.1|	position 89
miRNA : bmo-mir-8*	target: gi|116876142|gb|EF025315.1|	position 21
miRNA : bmo-mir-8*	target: gi|114053218|ref|NM_001046823.1|	position 51
miRNA : bmo-mir-8*	target: gi|114053190|ref|NM_001046828.1|	position 18
miRNA : bmo-mir-8*	target: gi|114052590|ref|NM_001047018.1|	position 14
miRNA : bmo-mir-8*	target: gi|112983953|ref|NM_001043808.1|	position 22
miRNA : bmo-mir-8*	target: gi|112983575|ref|NM_001043886.1|	position 64
miRNA : bmo-mir-8*	target: gi|112982789|ref|NM_001043431.1|	position 24
miRNA : bmo-mir-8*	target: gi|112982694|ref|NM_001043444.1|	position 51
miRNA : bmo-mir-8*	target: gi|103058157|gb|DQ515931.1|	position 14
miRNA : bmo-mir-8*	target: gi|87248480|gb|DQ311349.1|	position 101
miRNA : bmo-mir-8*	target: gi|87248406|gb|DQ311312.1|	position 114
miRNA : bmo-mir-8*	target: gi|6683593|dbj|AB024905.1|	position 213
miRNA : bmo-mir-8*	target: gi|4753669|emb|AJ131752.1|	position 347
miRNA : bmo-mir-8*	target: AF332551229..2490B.MORIORPHANNUCLEARRECEPTORE75C(E75)MRNA	position 215
miRNA : bmo-mir-8*	target: BMOMALP14..1657B.MORIM-ALPMRNAFORMEMBRANE-BOUNDALKALINEPHOSPHATASE	position 82
miRNA : bmo-mir-9	target: gi|119351374|gb|EF121773.1|	position 104
miRNA : bmo-mir-9	target: gi|114053246|ref|NM_001046820.1|	position 61
miRNA : bmo-mir-9	target: gi|112984403|ref|NM_001043697.1|	position 45
miRNA : bmo-mir-9	target: gi|112983253|ref|NM_001044191.1|	position 13
miRNA : bmo-mir-9	target: gi|76786561|gb|DQ202521.1|	position 303
miRNA : bmo-mir-9	target: gi|157412309|ref|NM_001105226.1|	position 85
miRNA : bmo-mir-9*	target: gi|119496936|gb|EF139225.1|	position 43
miRNA : bmo-mir-9*	target: gi|114052590|ref|NM_001047018.1|	position 10
miRNA : bmo-mir-9*	target: gi|114052513|ref|NM_001046784.1|	position 145
miRNA : bmo-mir-9*	target: gi|110333474|gb|DQ813502.1|	position 157
miRNA : bmo-mir-9*	target: gi|3869146|dbj|AB014342.1|	position 104
miRNA : bmo-mir-9*	target: 30_28_89_1166	position 159
miRNA : bmo-mir-10	target: gi|87248568|gb|DQ311393.1|	position 381
miRNA : bmo-mir-10	target: gi|54290086|dbj|AB177621.1|	position 180
miRNA : bmo-mir-10	target: D83533422..1492B.MORISCRMRNA	position 604
miRNA : bmo-mir-10*	target: gi|114051629|ref|NM_001046702.1|	position 4
miRNA : bmo-mir-10*	target: gi|112983445|ref|NM_001043512.1|	position 28
miRNA : bmo-mir-10*	target: gi|112983283|ref|NM_001044151.1|	position 23
miRNA : bmo-mir-10*	target: gi|55583294|dbj|AB100454.1|	position 3
miRNA : bmo-mir-10*	target: gi|28804516|dbj|AB090887.1|	position 67
miRNA : bmo-mir-13a*	target: gi|121582238|dbj|AB162107.1|	position 26
miRNA : bmo-mir-13a*	target: gi|114053190|ref|NM_001046828.1|	position 14
miRNA : bmo-mir-13a*	target: gi|114053124|ref|NM_001046870.1|	position 51
miRNA : bmo-mir-13a*	target: gi|114052732|ref|NM_001047027.1|	position 411
miRNA : bmo-mir-13a*	target: gi|114052574|ref|NM_001047015.1|	position 49
miRNA : bmo-mir-13a*	target: gi|112983465|ref|NM_001044067.1|	position 28
miRNA : bmo-mir-13a*	target: gi|114052223|ref|NM_001046765.1|	position 195
miRNA : bmo-mir-13a*	target: gi|114050786|ref|NM_001046688.1|	position 15
miRNA : bmo-mir-13a*	target: gi|112983215|ref|NM_001043485.1|	position 217
miRNA : bmo-mir-13a*	target: gi|112983079|ref|NM_001044205.1|	position 9
miRNA : bmo-mir-13a*	target: gi|112982989|ref|NM_001043465.1|	position 31
miRNA : bmo-mir-13a*	target: gi|112982856|ref|NM_001043451.1|	position 8
miRNA : bmo-mir-13a*	target: gi|87248458|gb|DQ311338.1|	position 1
miRNA : bmo-mir-13a*	target: gi|82658674|gb|DQ272299.1|	position 2
miRNA : bmo-mir-13a*	target: gi|61162115|dbj|AB190293.1|	position 153
miRNA : bmo-mir-13a*	target: gi|49022666|dbj|AB166725.1|	position 7
miRNA : bmo-mir-13a*	target: gi|4226169|dbj|AB023084.1|	position 160
miRNA : bmo-mir-13a*	target: gi|156009|gb|M64781.1|BMOPOUM1	position 16
miRNA : bmo-mir-13a*	target: gi|156009|gb|M64781.1|BMOPOUM1	position 127
miRNA : bmo-mir-13a*	target: gi|164506966|gb|EU350575.1|	position 1
miRNA : bmo-mir-13a*	target: gi|157412319|ref|NM_001105230.1|	position 32
miRNA : bmo-mir-13a*	target: UERP27A	position 34
miRNA : bmo-mir-13a*	target: AB08583522..1245B.MORIBMCPAMRNAFORCUTICLEPROTEIN	position 60
miRNA : bmo-mir-13a*	target: AF23766397..1482B.MORINUCLEARORPHANRECEPTOR(OR)MRNA	position 346
miRNA : bmo-mir-13a*	target: AB041639198..1055B.MORIEN86MRNAFORTIA-1LIKEPROTEIN	position 106
miRNA : bmo-mir-13a*	target: AF30950010..951B.MORI35KDAPROTEASEMRNA	position 1
miRNA : bmo-mir-13a*	target: AB038379118..1950B.MORIMRNAFORMRE11	position 10
miRNA : bmo-mir-13a*	target: AB021973144..611B.MORIUBI2MRNAFORUBIQUITIN/79AAFUSIONPROTEIN	position 34
miRNA : bmo-mir-13a*	target: 102_wdjcy_041217	position 228
miRNA : bmo-mir-13b	target: gi|114053176|ref|NM_001046830.1|	position 84
miRNA : bmo-mir-13b	target: gi|114051725|ref|NM_001046710.1|	position 39
miRNA : bmo-mir-13b	target: gi|112982963|ref|NM_001043627.1|	position 117
miRNA : bmo-mir-13b	target: gi|95103129|gb|DQ443417.1|	position 164
miRNA : bmo-mir-13b	target: BMO50KDAL88..1389B.MORISILKWORMMRNAFOR50KDALECTIN	position 1
miRNA : bmo-mir-14	target: gi|112983327|ref|NM_001044181.1|	position 5
miRNA : bmo-mir-14	target: gi|112982963|ref|NM_001043627.1|	position 144
miRNA : bmo-mir-14	target: gi|112982903|ref|NM_001043459.1|	position 17
miRNA : bmo-mir-14	target: gi|6683593|dbj|AB024905.1|	position 150
miRNA : bmo-mir-14	target: gi|160333252|ref|NM_001110343.1|	position 664
miRNA : bmo-mir-14	target: B_B129_2005-09-02_WD-050902(????????????,??????????GI:86465351)	position 44
miRNA : bmo-mir-14	target: B_B129_2005-09-02_WD-050902(????????????,??????????GI:86465351)	position 65
miRNA : bmo-mir-14	target: AF332551229..2490B.MORIORPHANNUCLEARRECEPTORE75C(E75)MRNA	position 152
miRNA : bmo-mir-31	target: gi|114053174|ref|NM_001046831.1|	position 56
miRNA : bmo-mir-31	target: gi|114052688|ref|NM_001047025.1|	position 250
miRNA : bmo-mir-31	target: gi|112984187|ref|NM_001043979.1|	position 333
miRNA : bmo-mir-31	target: gi|114051997|ref|NM_001046738.1|	position 51
miRNA : bmo-mir-31	target: gi|112983313|ref|NM_001044153.1|	position 28
miRNA : bmo-mir-31	target: gi|112982738|ref|NM_001043655.1|	position 85
miRNA : bmo-mir-31	target: gi|87248568|gb|DQ311393.1|	position 464
miRNA : bmo-mir-31	target: gi|85363119|gb|DQ342046.1|	position 166
miRNA : bmo-mir-31	target: gi|54290086|dbj|AB177621.1|	position 158
miRNA : bmo-mir-31	target: gi|157412319|ref|NM_001105230.1|	position 25
miRNA : bmo-mir-31	target: 353R-WD-040825pm	position 176
miRNA : bmo-mir-31	target: 027_030006_2005-07-18_WD-050718_1	position 19
miRNA : bmo-mir-34	target: gi|147883239|gb|EF554690.1|	position 2170
miRNA : bmo-mir-34	target: gi|139001730|dbj|AB239447.1|	position 37
miRNA : bmo-mir-34	target: gi|133919123|emb|AM403100.1|	position 217
miRNA : bmo-mir-34	target: gi|121582238|dbj|AB162107.1|	position 48
miRNA : bmo-mir-34	target: gi|119866055|gb|EF105372.1|	position 394
miRNA : bmo-mir-34	target: gi|119721190|gb|EF157831.1|	position 11
miRNA : bmo-mir-34	target: gi|119496936|gb|EF139225.1|	position 54
miRNA : bmo-mir-34	target: gi|118918388|ref|NM_001043430.2|	position 3
miRNA : bmo-mir-34	target: gi|118500448|gb|EF112400.1|	position 50
miRNA : bmo-mir-34	target: gi|116876142|gb|EF025315.1|	position 33
miRNA : bmo-mir-34	target: gi|116876142|gb|EF025315.1|	position 5
miRNA : bmo-mir-34	target: gi|114053190|ref|NM_001046828.1|	position 3
miRNA : bmo-mir-34	target: gi|114053180|ref|NM_001047064.1|	position 38
miRNA : bmo-mir-34	target: gi|114053176|ref|NM_001046830.1|	position 66
miRNA : bmo-mir-34	target: gi|114053116|ref|NM_001047069.1|	position 3
miRNA : bmo-mir-34	target: gi|114053114|ref|NM_001046657.1|	position 20
miRNA : bmo-mir-34	target: gi|114052762|ref|NM_001046808.1|	position 24
miRNA : bmo-mir-34	target: gi|114052732|ref|NM_001047027.1|	position 608
miRNA : bmo-mir-34	target: gi|114052690|ref|NM_001046805.1|	position 28
miRNA : bmo-mir-34	target: gi|114052588|ref|NM_001047017.1|	position 613
miRNA : bmo-mir-34	target: gi|114052558|ref|NM_001046788.1|	position 8
miRNA : bmo-mir-34	target: gi|114052548|ref|NM_001046791.1|	position 174
miRNA : bmo-mir-34	target: gi|114052411|ref|NM_001046779.1|	position 28
miRNA : bmo-mir-34	target: gi|114052309|ref|NM_001047051.1|	position 13
miRNA : bmo-mir-34	target: gi|112984525|ref|NM_001043734.1|	position 12
miRNA : bmo-mir-34	target: gi|112984525|ref|NM_001043734.1|	position 32
miRNA : bmo-mir-34	target: gi|112984335|ref|NM_001043748.1|	position 12
miRNA : bmo-mir-34	target: gi|112983889|ref|NM_001043933.1|	position 43
miRNA : bmo-mir-34	target: gi|112983889|ref|NM_001043933.1|	position 70
miRNA : bmo-mir-34	target: gi|112983575|ref|NM_001043886.1|	position 1
miRNA : bmo-mir-34	target: gi|112983502|ref|NM_001043422.1|	position 3
miRNA : bmo-mir-34	target: gi|114052213|ref|NM_001046764.1|	position 28
miRNA : bmo-mir-34	target: gi|114052209|ref|NM_001046999.1|	position 16
miRNA : bmo-mir-34	target: gi|114052203|ref|NM_001046766.1|	position 288
miRNA : bmo-mir-34	target: gi|114052149|ref|NM_001046755.1|	position 665
miRNA : bmo-mir-34	target: gi|114052139|ref|NM_001046758.1|	position 67
miRNA : bmo-mir-34	target: gi|114052019|ref|NM_001046980.1|	position 58
miRNA : bmo-mir-34	target: gi|114052001|ref|NM_001046981.1|	position 385
miRNA : bmo-mir-34	target: gi|114051711|ref|NM_001046862.1|	position 110
miRNA : bmo-mir-34	target: gi|114051681|ref|NM_001046708.1|	position 1123
miRNA : bmo-mir-34	target: gi|114051681|ref|NM_001046708.1|	position 1067
miRNA : bmo-mir-34	target: gi|114051482|ref|NM_001046836.1|	position 102
miRNA : bmo-mir-34	target: gi|114051190|ref|NM_001046921.1|	position 567
miRNA : bmo-mir-34	target: gi|114050834|ref|NM_001046942.1|	position 25
miRNA : bmo-mir-34	target: gi|114050748|ref|NM_001046643.1|	position 109
miRNA : bmo-mir-34	target: gi|112983379|ref|NM_001043502.1|	position 303
miRNA : bmo-mir-34	target: gi|112983359|ref|NM_001044179.1|	position 74
miRNA : bmo-mir-34	target: gi|112983313|ref|NM_001044153.1|	position 10
miRNA : bmo-mir-34	target: gi|112983269|ref|NM_001043540.1|	position 185
miRNA : bmo-mir-34	target: gi|112983261|ref|NM_001044149.1|	position 173
miRNA : bmo-mir-34	target: gi|112983217|ref|NM_001043486.1|	position 1
miRNA : bmo-mir-34	target: gi|112982987|ref|NM_001043463.1|	position 102
miRNA : bmo-mir-34	target: gi|112982985|ref|NM_001043621.1|	position 641
miRNA : bmo-mir-34	target: gi|112982949|ref|NM_001043460.1|	position 3
miRNA : bmo-mir-34	target: gi|112982949|ref|NM_001043460.1|	position 24
miRNA : bmo-mir-34	target: gi|112982925|ref|NM_001043461.1|	position 37
miRNA : bmo-mir-34	target: gi|112982905|ref|NM_001043457.1|	position 157
miRNA : bmo-mir-34	target: gi|112982746|ref|NM_001043438.1|	position 3
miRNA : bmo-mir-34	target: gi|112982734|ref|NM_001043658.1|	position 53
miRNA : bmo-mir-34	target: gi|111608110|gb|DQ646409.1|	position 1
miRNA : bmo-mir-34	target: gi|110796921|dbj|AB201230.1|	position 415
miRNA : bmo-mir-34	target: gi|110796921|dbj|AB201230.1|	position 370
miRNA : bmo-mir-34	target: gi|110796921|dbj|AB201230.1|	position 230
miRNA : bmo-mir-34	target: gi|110796921|dbj|AB201230.1|	position 289
miRNA : bmo-mir-34	target: gi|110376568|gb|DQ667967.1|	position 61
miRNA : bmo-mir-34	target: gi|103058157|gb|DQ515931.1|	position 134
miRNA : bmo-mir-34	target: gi|103058157|gb|DQ515931.1|	position 4
miRNA : bmo-mir-34	target: gi|95103075|gb|DQ443390.1|	position 612
miRNA : bmo-mir-34	target: gi|95103009|gb|DQ443357.1|	position 65
miRNA : bmo-mir-34	target: gi|95102959|gb|DQ443332.1|	position 28
miRNA : bmo-mir-34	target: gi|95102947|gb|DQ443326.1|	position 24
miRNA : bmo-mir-34	target: gi|95102655|gb|DQ443177.1|	position 257
miRNA : bmo-mir-34	target: gi|95102547|gb|DQ443123.1|	position 65
miRNA : bmo-mir-34	target: gi|95102547|gb|DQ443123.1|	position 165
miRNA : bmo-mir-34	target: gi|89213693|gb|DQ402511.1|	position 220
miRNA : bmo-mir-34	target: gi|87248608|gb|DQ311413.1|	position 36
miRNA : bmo-mir-34	target: gi|87248564|gb|DQ311391.1|	position 826
miRNA : bmo-mir-34	target: gi|87248490|gb|DQ311354.1|	position 321
miRNA : bmo-mir-34	target: gi|87248458|gb|DQ311338.1|	position 1
miRNA : bmo-mir-34	target: gi|87248458|gb|DQ311338.1|	position 50
miRNA : bmo-mir-34	target: gi|87248374|gb|DQ311296.1|	position 98
miRNA : bmo-mir-34	target: gi|87248328|gb|DQ311272.1|	position 216
miRNA : bmo-mir-34	target: gi|87248276|gb|DQ311246.1|	position 4
miRNA : bmo-mir-34	target: gi|87248090|gb|DQ311153.1|	position 216
miRNA : bmo-mir-34	target: gi|82658674|gb|DQ272299.1|	position 1
miRNA : bmo-mir-34	target: gi|82658674|gb|DQ272299.1|	position 51
miRNA : bmo-mir-34	target: gi|77415573|emb|AJ973409.1|	position 22
miRNA : bmo-mir-34	target: gi|77415563|emb|AJ973404.1|	position 111
miRNA : bmo-mir-34	target: gi|76559857|dbj|AB236417.1|	position 260
miRNA : bmo-mir-34	target: gi|71003491|dbj|AB221014.1|	position 170
miRNA : bmo-mir-34	target: gi|66351069|emb|AJ874107.1|	position 3
miRNA : bmo-mir-34	target: gi|66351069|emb|AJ874107.1|	position 24
miRNA : bmo-mir-34	target: gi|63079227|gb|AY950503.1|	position 98
miRNA : bmo-mir-34	target: gi|61191877|gb|AY945209.1|	position 70
miRNA : bmo-mir-34	target: gi|61162115|dbj|AB190293.1|	position 2
miRNA : bmo-mir-34	target: gi|60592742|dbj|AB206400.1|	position 80
miRNA : bmo-mir-34	target: gi|59796990|dbj|AB187517.1|	position 82
miRNA : bmo-mir-34	target: gi|56342246|dbj|AB167958.1|	position 9
miRNA : bmo-mir-34	target: gi|54290088|dbj|AB177622.1|	position 1372
miRNA : bmo-mir-34	target: gi|54290088|dbj|AB177622.1|	position 437
miRNA : bmo-mir-34	target: gi|53850453|dbj|AB192342.1|	position 95
miRNA : bmo-mir-34	target: gi|52138489|dbj|AB181201.1|	position 34
miRNA : bmo-mir-34	target: gi|52138479|dbj|AB181196.1|	position 21
miRNA : bmo-mir-34	target: gi|52138465|dbj|AB181189.1|	position 21
miRNA : bmo-mir-34	target: gi|49064962|dbj|AB113086.1|	position 20
miRNA : bmo-mir-34	target: gi|49064958|dbj|AB113084.1|	position 21
miRNA : bmo-mir-34	target: gi|49022671|dbj|AB166726.1|	position 415
miRNA : bmo-mir-34	target: gi|49022671|dbj|AB166726.1|	position 370
miRNA : bmo-mir-34	target: gi|49022671|dbj|AB166726.1|	position 230
miRNA : bmo-mir-34	target: gi|49022671|dbj|AB166726.1|	position 289
miRNA : bmo-mir-34	target: gi|49022671|dbj|AB166726.1|	position 435
miRNA : bmo-mir-34	target: gi|49022666|dbj|AB166725.1|	position 21
miRNA : bmo-mir-34	target: gi|49022666|dbj|AB166725.1|	position 4
miRNA : bmo-mir-34	target: gi|41350231|gb|AY515320.1|	position 14
miRNA : bmo-mir-34	target: gi|38141764|dbj|AB092510.1|	position 515
miRNA : bmo-mir-34	target: gi|37359626|emb|AJ457827.1|	position 53
miRNA : bmo-mir-34	target: gi|32997081|dbj|AB115084.1|	position 14
miRNA : bmo-mir-34	target: gi|16903865|gb|AF426830.1|	position 147
miRNA : bmo-mir-34	target: gi|15076619|dbj|AB063493.1|	position 79
miRNA : bmo-mir-34	target: gi|15076619|dbj|AB063493.1|	position 34
miRNA : bmo-mir-34	target: gi|15076609|dbj|AB063488.1|	position 80
miRNA : bmo-mir-34	target: gi|14090241|dbj|AB032465.1|	position 12
miRNA : bmo-mir-34	target: gi|11528082|gb|AF273695.1|AF273695	position 9
miRNA : bmo-mir-34	target: gi|3869146|dbj|AB014342.1|	position 21
miRNA : bmo-mir-34	target: gi|2190188|dbj|D70818.1|	position 606
miRNA : bmo-mir-34	target: gi|2073100|dbj|AB003287.1|	position 3
miRNA : bmo-mir-34	target: gi|433190|dbj|D10953.1|BMOFTZF1P	position 80
miRNA : bmo-mir-34	target: gi|415600|dbj|D21206.1|BMOKLP	position 3
miRNA : bmo-mir-34	target: gi|156009|gb|M64781.1|BMOPOUM1	position 106
miRNA : bmo-mir-34	target: gi|156009|gb|M64781.1|BMOPOUM1	position 26
miRNA : bmo-mir-34	target: gi|91845485|gb|BY943207.1|BY943207	position 56
miRNA : bmo-mir-34	target: gi|40879025|gb|CK518228.1|CK518228	position 239
miRNA : bmo-mir-34	target: gi|40879025|gb|CK518228.1|CK518228	position 170
miRNA : bmo-mir-34	target: gi|164506966|gb|EU350575.1|	position 1
miRNA : bmo-mir-34	target: gi|164506966|gb|EU350575.1|	position 50
miRNA : bmo-mir-34	target: gi|160333252|ref|NM_001110343.1|	position 611
miRNA : bmo-mir-34	target: gi|158508577|ref|NM_001110008.1|	position 85
miRNA : bmo-mir-34	target: gi|158186763|ref|NM_001109929.1|	position 156
miRNA : bmo-mir-34	target: gi|157889129|dbj|AB299446.1|	position 551
miRNA : bmo-mir-34	target: gi|157783835|gb|EU143798.1|	position 106
miRNA : bmo-mir-34	target: gi|157412325|ref|NM_001105234.1|	position 143
miRNA : bmo-mir-34	target: gi|157382905|gb|EF682070.1|	position 5
miRNA : bmo-mir-34	target: gi|157073864|dbj|AB273625.1|	position 38
miRNA : bmo-mir-34	target: gi|156255209|ref|NM_001102463.1|	position 901
miRNA : bmo-mir-34	target: gi|153791245|ref|NM_001099840.1|	position 37
miRNA : bmo-mir-34	target: 174-lyl040816	position 91
miRNA : bmo-mir-34	target: 003_(24)17F_2004-08-06	position 534
miRNA : bmo-mir-34	target: 027_030006_2005-07-18_WD-050718_1	position 16
miRNA : bmo-mir-34	target: E_E21_2005-09-23_WDOTHERS-050923	position 27
miRNA : bmo-mir-34	target: E_E21_2005-09-23_WDOTHERS-050923	position 56
miRNA : bmo-mir-34	target: 04-10_WD-050410--[001-001377-2005-04-10-WD-050410]	position 616
miRNA : bmo-mir-34	target: 320_WD-040824DN237085.1GI:60401884	position 2
miRNA : bmo-mir-34	target: 001_001361_2005-04-09_WD-050409(SL??GI:86464688,??ACTIN2)	position 24
miRNA : bmo-mir-34	target: 001_001361_2005-04-09_WD-050409(SL??GI:86464688,??ACTIN2)	position 152
miRNA : bmo-mir-34	target: 001_001310_2005-04-06_WD-050406(????????,??????GI:60402632)????????????????	position 465
miRNA : bmo-mir-34	target: AY3340121..1059B.MORIPOU-M2(POU-M2)MRNA	position 106
miRNA : bmo-mir-34	target: AB11508451..1283B.MORIBMHEMOLINMRNAFORHEMOLIN	position 14
miRNA : bmo-mir-34	target: AB11508378..1196B.MORIBMGLPQMRNAFORGLYCEROPHOSPHORYLDIESTERPHOSPHODIESTERASE	position 368
miRNA : bmo-mir-34	target: AY297160142..1299B.MORICATHEPSINDMRNA	position 1
miRNA : bmo-mir-34	target: BMOANTICT12..1214B.MORIMRNAFORANTICHYMOTRYPSIN	position 38
miRNA : bmo-mir-34	target: AF23766397..1482B.MORINUCLEARORPHANRECEPTOR(OR)MRNA	position 57
miRNA : bmo-mir-34	target: AF28726733..1745B.MORIJUVENILEHORMONEESTERASE(JHE)MRNA	position 534
miRNA : bmo-mir-34	target: AF372836127..1563B.MORIDOPADECARBOXYLASEMRNA	position 111
miRNA : bmo-mir-34	target: AB041639198..1055B.MORIEN86MRNAFORTIA-1LIKEPROTEIN	position 14
miRNA : bmo-mir-34	target: AB04163447..1348B.MORIEN03MRNAFORIDGFLIKEPROTEIN	position 121
miRNA : bmo-mir-34	target: AB01338632..1384B.MORIS-ALPMRNAFORSOLUBLEALKALINEPHOSPHATASE	position 427
miRNA : bmo-mir-34	target: BMU3028934..213B.MORIENBOCINMRNA	position 37
miRNA : bmo-mir-34	target: BMOBMSQD271..982B.MORISILKWORMMRNAFORBMSQD-2(SQDPROTEINHOMOLOGUE)	position 45
miRNA : bmo-mir-34	target: BMO50KDAL88..1389B.MORISILKWORMMRNAFOR50KDALECTIN	position 106
miRNA : bmo-mir-34	target: BMOFTZF1P161..1828B.MORIMRNAFORBMFTZ-F1PROTEIN.	position 80
miRNA : bmo-mir-34	target: BMU94993228..1244B.MORIRAD51HOMOLOG(RAD51)MRNA	position 15
miRNA : bmo-mir-34	target: S7750831..1065B.MORICYSTEINEPROTEINASE[B.MORI=SILKMOTHS,PUPAE,EGGS,MRNA,1465NT].	position 269
miRNA : bmo-mir-34	target: 104_wdjcy_041217	position 499
miRNA : bmo-mir-34	target: 104_wdjcy_041217	position 441
miRNA : bmo-mir-34	target: 570_wd_040904	position 333
miRNA : bmo-mir-34	target: 102_wdjcy_041217	position 89
miRNA : bmo-mir-34	target: S420_wd_041105	position 5
miRNA : bmo-mir-34	target: 6190_006_2005_05_13	position 103
miRNA : bmo-mir-46	target: gi|114052856|ref|NM_001047074.1|	position 87
miRNA : bmo-mir-46	target: gi|112984335|ref|NM_001043748.1|	position 48
miRNA : bmo-mir-46	target: gi|114052213|ref|NM_001046764.1|	position 91
miRNA : bmo-mir-46	target: gi|114050786|ref|NM_001046688.1|	position 26
miRNA : bmo-mir-46	target: gi|103058157|gb|DQ515931.1|	position 66
miRNA : bmo-mir-46	target: gi|1109603|dbj|D25320.1|BMO14BA	position 107
miRNA : bmo-mir-46*	target: gi|114053216|ref|NM_001047062.1|	position 10
miRNA : bmo-mir-46*	target: gi|114052391|ref|NM_001047044.1|	position 91
miRNA : bmo-mir-46*	target: gi|114052307|ref|NM_001047004.1|	position 20
miRNA : bmo-mir-46*	target: gi|114052035|ref|NM_001046983.1|	position 29
miRNA : bmo-mir-46*	target: gi|114051997|ref|NM_001046738.1|	position 51
miRNA : bmo-mir-46*	target: gi|112983443|ref|NM_001043509.1|	position 171
miRNA : bmo-mir-46*	target: gi|112982893|ref|NM_001043456.1|	position 153
miRNA : bmo-mir-46*	target: gi|95102825|gb|DQ443265.1|	position 68
miRNA : bmo-mir-46*	target: gi|77799291|dbj|AB183869.1|	position 153
miRNA : bmo-mir-46*	target: gi|4226169|dbj|AB023084.1|	position 88
miRNA : bmo-mir-71	target: gi|114051773|ref|NM_001046714.1|	position 22
miRNA : bmo-mir-71	target: gi|114051771|ref|NM_001046715.1|	position 16
miRNA : bmo-mir-71	target: gi|114050740|ref|NM_001046937.1|	position 90
miRNA : bmo-mir-71	target: gi|87248296|gb|DQ311256.1|	position 21
miRNA : bmo-mir-71	target: AB05670449..372B.MORIBMAI-BMRNAFORTESTIS-SPECIFICATPASEINHIBITOR-LIKEPROTEIN	position 40
miRNA : bmo-mir-71	target: D38486245..889B.MORIEVEN-SKIPPEDPAIR-RULEMRNA	position 71
miRNA : bmo-mir-87	target: gi|112983581|ref|NM_001043884.1|	position 11
miRNA : bmo-mir-87	target: gi|217285|dbj|D90083.1|BMOPTTHP4	position 11
miRNA : bmo-mir-87	target: BMOPTTHP134..708B.MORIPREPROPTTHMRNA	position 11
miRNA : bmo-mir-133	target: gi|95103153|gb|DQ443429.1|	position 58
miRNA : bmo-mir-133	target: gi|95102869|gb|DQ443287.1|	position 235
miRNA : bmo-mir-133	target: 001_001317_2005-04-06_WD-050406??????????OK	position 2
miRNA : bmo-mir-133	target: AF23766397..1482B.MORINUCLEARORPHANRECEPTOR(OR)MRNA	position 137
miRNA : bmo-mir-133	target: AB01338632..1384B.MORIS-ALPMRNAFORSOLUBLEALKALINEPHOSPHATASE	position 208
miRNA : bmo-mir-184	target: gi|114052606|ref|NM_001047020.1|	position 223
miRNA : bmo-mir-184	target: gi|112982714|ref|NM_001044221.1|	position 71
miRNA : bmo-mir-184	target: gi|95102979|gb|DQ443342.1|	position 12
miRNA : bmo-mir-184	target: WD-050105_320(UNKNOWN[B.MORI])	position 58
miRNA : bmo-mir-184	target: 182012	position 109
miRNA : bmo-mir-184	target: 006035_2005_05_08	position 38
miRNA : bmo-mir-210	target: gi|147883243|gb|EF554692.1|	position 658
miRNA : bmo-mir-210	target: gi|129562654|gb|EF432759.1|	position 29
miRNA : bmo-mir-210	target: gi|121582238|dbj|AB162107.1|	position 42
miRNA : bmo-mir-210	target: gi|119496936|gb|EF139225.1|	position 54
miRNA : bmo-mir-210	target: gi|114053176|ref|NM_001046830.1|	position 94
miRNA : bmo-mir-210	target: gi|114053036|ref|NM_001047038.1|	position 7
miRNA : bmo-mir-210	target: gi|114052690|ref|NM_001046805.1|	position 41
miRNA : bmo-mir-210	target: gi|114052668|ref|NM_001047080.1|	position 192
miRNA : bmo-mir-210	target: gi|114052608|ref|NM_001046796.1|	position 448
miRNA : bmo-mir-210	target: gi|114052574|ref|NM_001047015.1|	position 18
miRNA : bmo-mir-210	target: gi|114052558|ref|NM_001046788.1|	position 15
miRNA : bmo-mir-210	target: gi|112984393|ref|NM_001044043.1|	position 36
miRNA : bmo-mir-210	target: gi|112983953|ref|NM_001043808.1|	position 21
miRNA : bmo-mir-210	target: gi|112983889|ref|NM_001043933.1|	position 9
miRNA : bmo-mir-210	target: gi|112983889|ref|NM_001043933.1|	position 69
miRNA : bmo-mir-210	target: gi|112983889|ref|NM_001043933.1|	position 26
miRNA : bmo-mir-210	target: gi|114052213|ref|NM_001046764.1|	position 341
miRNA : bmo-mir-210	target: gi|114052209|ref|NM_001046999.1|	position 52
miRNA : bmo-mir-210	target: gi|114052019|ref|NM_001046980.1|	position 66
miRNA : bmo-mir-210	target: gi|114051997|ref|NM_001046738.1|	position 152
miRNA : bmo-mir-210	target: gi|114051917|ref|NM_001046975.1|	position 70
miRNA : bmo-mir-210	target: gi|114051565|ref|NM_001046841.1|	position 79
miRNA : bmo-mir-210	target: gi|114051496|ref|NM_001046895.1|	position 106
miRNA : bmo-mir-210	target: gi|114051446|ref|NM_001046901.1|	position 8
miRNA : bmo-mir-210	target: gi|114051012|ref|NM_001046934.1|	position 430
miRNA : bmo-mir-210	target: gi|114050728|ref|NM_001046673.1|	position 340
miRNA : bmo-mir-210	target: gi|112983359|ref|NM_001044179.1|	position 24
miRNA : bmo-mir-210	target: gi|112983183|ref|NM_001044137.1|	position 1
miRNA : bmo-mir-210	target: gi|112983079|ref|NM_001044205.1|	position 11
miRNA : bmo-mir-210	target: gi|112982987|ref|NM_001043463.1|	position 98
miRNA : bmo-mir-210	target: gi|112982949|ref|NM_001043460.1|	position 17
miRNA : bmo-mir-210	target: gi|112982949|ref|NM_001043460.1|	position 38
miRNA : bmo-mir-210	target: gi|112982872|ref|NM_001043454.1|	position 111
miRNA : bmo-mir-210	target: gi|112982708|ref|NM_001044097.1|	position 83
miRNA : bmo-mir-210	target: gi|111608122|gb|DQ646415.1|	position 66
miRNA : bmo-mir-210	target: gi|110796921|dbj|AB201230.1|	position 294
miRNA : bmo-mir-210	target: gi|110796921|dbj|AB201230.1|	position 365
miRNA : bmo-mir-210	target: gi|95103099|gb|DQ443402.1|	position 59
miRNA : bmo-mir-210	target: gi|95103065|gb|DQ443385.1|	position 199
miRNA : bmo-mir-210	target: gi|95102959|gb|DQ443332.1|	position 33
miRNA : bmo-mir-210	target: gi|95102953|gb|DQ443329.1|	position 23
miRNA : bmo-mir-210	target: gi|95102819|gb|DQ443262.1|	position 197
miRNA : bmo-mir-210	target: gi|95102683|gb|DQ443191.1|	position 444
miRNA : bmo-mir-210	target: gi|94471736|gb|DQ393413.1|	position 24
miRNA : bmo-mir-210	target: gi|94039259|dbj|AB164390.1|	position 355
miRNA : bmo-mir-210	target: gi|92918647|gb|DQ459409.1|	position 492
miRNA : bmo-mir-210	target: gi|87248374|gb|DQ311296.1|	position 44
miRNA : bmo-mir-210	target: gi|85363119|gb|DQ342046.1|	position 124
miRNA : bmo-mir-210	target: gi|70908361|gb|DQ104412.1|	position 155
miRNA : bmo-mir-210	target: gi|66351069|emb|AJ874107.1|	position 17
miRNA : bmo-mir-210	target: gi|66351069|emb|AJ874107.1|	position 38
miRNA : bmo-mir-210	target: gi|55583294|dbj|AB100454.1|	position 55
miRNA : bmo-mir-210	target: gi|54290088|dbj|AB177622.1|	position 441
miRNA : bmo-mir-210	target: gi|54290088|dbj|AB177622.1|	position 1573
miRNA : bmo-mir-210	target: gi|52421186|dbj|AB190802.1|	position 16
miRNA : bmo-mir-210	target: gi|52138489|dbj|AB181201.1|	position 39
miRNA : bmo-mir-210	target: gi|52138489|dbj|AB181201.1|	position 140
miRNA : bmo-mir-210	target: gi|49022671|dbj|AB166726.1|	position 294
miRNA : bmo-mir-210	target: gi|49022671|dbj|AB166726.1|	position 365
miRNA : bmo-mir-210	target: gi|16903865|gb|AF426830.1|	position 156
miRNA : bmo-mir-210	target: gi|7262494|dbj|AB031208.1|	position 726
miRNA : bmo-mir-210	target: gi|7262490|dbj|AB030497.1|	position 313
miRNA : bmo-mir-210	target: gi|433190|dbj|D10953.1|BMOFTZF1P	position 85
miRNA : bmo-mir-210	target: gi|156009|gb|M64781.1|BMOPOUM1	position 279
miRNA : bmo-mir-210	target: gi|5885|emb|X07553.1|	position 8
miRNA : bmo-mir-210	target: gi|160333252|ref|NM_001110343.1|	position 22
miRNA : bmo-mir-210	target: gi|157889129|dbj|AB299446.1|	position 632
miRNA : bmo-mir-210	target: gi|157412325|ref|NM_001105234.1|	position 248
miRNA : bmo-mir-210	target: 1171-1160-1309	position 39
miRNA : bmo-mir-210	target: 0727-93	position 25
miRNA : bmo-mir-210	target: WD-050110(PM)003_375F_2005-01-10-Y	position 45
miRNA : bmo-mir-210	target: C_C42_2005-09-10_WDOTHERS-050910	position 429
miRNA : bmo-mir-210	target: 001_001361_2005-04-09_WD-050409(SL??GI:86464688,??ACTIN2)	position 127
miRNA : bmo-mir-210	target: 257_LYL-040821_264_LYL-040821_791_LBO(????ENSANGP00000021837????GI:60401873)	position 175
miRNA : bmo-mir-210	target: B_B2_2005-08-26_WDNZM-050826	position 117
miRNA : bmo-mir-210	target: NUCLEOPLASMIN-LIKEPROTEIN	position 529
miRNA : bmo-mir-210	target: AB06210218..275B.MORISCI-SBMRNAFORCHYMOTRYPSININHIBITOR	position 18
miRNA : bmo-mir-210	target: BMOSGH136..1085B.MORISGF-1MRNAFORSILKGLANDFACTOR-1	position 90
miRNA : bmo-mir-210	target: AF287251114..626B.MORICALCINEURINB(CNB)MRNA	position 52
miRNA : bmo-mir-210	target: AF287251114..626B.MORICALCINEURINB(CNB)MRNA	position 2
miRNA : bmo-mir-210	target: AB046385141..3383B.MORIBMCHIR1MRNAFORCHITINASE-RELATEDPROTEIN1	position 3
miRNA : bmo-mir-210	target: AB03049670..1044B.MORIMRNAFORANNEXINIX-A	position 726
miRNA : bmo-mir-210	target: AB04748015..761B.MORIBMWCP2MRNAFORCUTICLEPROTEIN	position 16
miRNA : bmo-mir-210	target: AB016836159..2135B.MORIMRNAFORHEATSHOCK70KDPROTEINCOGNATE	position 183
miRNA : bmo-mir-210	target: AF013572122..730B.MORISMALLGTP-BINDINGPROTEIN(RABB)MRNA	position 60
miRNA : bmo-mir-210	target: AF013572122..730B.MORISMALLGTP-BINDINGPROTEIN(RABB)MRNA	position 161
miRNA : bmo-mir-210	target: AF013572122..730B.MORISMALLGTP-BINDINGPROTEIN(RABB)MRNA	position 189
miRNA : bmo-mir-210	target: AB001078101..541B.MORIMRNAFORMULTIPROTEINBRIDGINGFACTOR1	position 70
miRNA : bmo-mir-210	target: BMOBMSQD271..982B.MORISILKWORMMRNAFORBMSQD-2(SQDPROTEINHOMOLOGUE)	position 153
miRNA : bmo-mir-210	target: BMOBMSQD271..982B.MORISILKWORMMRNAFORBMSQD-2(SQDPROTEINHOMOLOGUE)	position 69
miRNA : bmo-mir-210	target: BMOFTZF1P161..1828B.MORIMRNAFORBMFTZ-F1PROTEIN.	position 85
miRNA : bmo-mir-210	target: BMOEF1A48..1439B.MORIMRNAFORELONGATIONFACTOR1ALPHA.	position 5
miRNA : bmo-mir-210	target: 006035_2005_05_08	position 39
miRNA : bmo-mir-210	target: 006035_2005_05_08	position 20
miRNA : bmo-mir-210	target: 70_22_lyl_040802_90_68	position 96
miRNA : bmo-mir-263a	target: gi|114326260|ref|NM_001043943.2|	position 639
miRNA : bmo-mir-263a	target: gi|114053312|ref|NM_001046874.1|	position 18
miRNA : bmo-mir-263a	target: gi|87248622|gb|DQ311420.1|	position 38
miRNA : bmo-mir-263b	target: gi|121582238|dbj|AB162107.1|	position 62
miRNA : bmo-mir-263b	target: gi|114326260|ref|NM_001043943.2|	position 639
miRNA : bmo-mir-263b	target: gi|114052017|ref|NM_001046736.1|	position 598
miRNA : bmo-mir-263b	target: gi|114050746|ref|NM_001046641.1|	position 825
miRNA : bmo-mir-263b	target: gi|112983171|ref|NM_001043481.1|	position 44
miRNA : bmo-mir-263b	target: gi|95103035|gb|DQ443370.1|	position 4
miRNA : bmo-mir-263b	target: gi|87248622|gb|DQ311420.1|	position 38
miRNA : bmo-mir-263b	target: gi|71564290|gb|DQ118523.1|	position 34
miRNA : bmo-mir-263b	target: gi|61162117|dbj|AB190294.1|	position 68
miRNA : bmo-mir-263b	target: gi|158508577|ref|NM_001110008.1|	position 98
miRNA : bmo-mir-263b*	target: gi|112983283|ref|NM_001044151.1|	position 21
miRNA : bmo-mir-263b*	target: gi|112982893|ref|NM_001043456.1|	position 49
miRNA : bmo-mir-263b*	target: gi|94471736|gb|DQ393413.1|	position 93
miRNA : bmo-mir-263b*	target: gi|87248568|gb|DQ311393.1|	position 507
miRNA : bmo-mir-263b*	target: B_B129_2005-09-02_WD-050902(????????????,??????????GI:86465351)	position 55
miRNA : bmo-mir-275	target: gi|124014434|gb|EF199627.1|	position 80
miRNA : bmo-mir-275	target: gi|119496936|gb|EF139225.1|	position 68
miRNA : bmo-mir-275	target: gi|119220833|gb|EF114391.1|	position 221
miRNA : bmo-mir-275	target: gi|114053248|ref|NM_001046821.1|	position 86
miRNA : bmo-mir-275	target: gi|114053036|ref|NM_001047038.1|	position 14
miRNA : bmo-mir-275	target: gi|114052706|ref|NM_001046807.1|	position 562
miRNA : bmo-mir-275	target: gi|112983693|ref|NM_001043856.1|	position 10
miRNA : bmo-mir-275	target: gi|114052223|ref|NM_001046765.1|	position 173
miRNA : bmo-mir-275	target: gi|114051709|ref|NM_001046861.1|	position 100
miRNA : bmo-mir-275	target: gi|114051512|ref|NM_001046893.1|	position 1
miRNA : bmo-mir-275	target: gi|114051040|ref|NM_001046677.1|	position 99
miRNA : bmo-mir-275	target: gi|112983283|ref|NM_001044151.1|	position 19
miRNA : bmo-mir-275	target: gi|112982949|ref|NM_001043460.1|	position 116
miRNA : bmo-mir-275	target: gi|109119902|dbj|AB262581.1|	position 163
miRNA : bmo-mir-275	target: gi|95102819|gb|DQ443262.1|	position 72
miRNA : bmo-mir-275	target: gi|87248480|gb|DQ311349.1|	position 137
miRNA : bmo-mir-275	target: gi|87248374|gb|DQ311296.1|	position 171
miRNA : bmo-mir-275	target: gi|66351069|emb|AJ874107.1|	position 116
miRNA : bmo-mir-275	target: gi|60592744|dbj|AB206401.1|	position 247
miRNA : bmo-mir-275	target: gi|55583294|dbj|AB100454.1|	position 55
miRNA : bmo-mir-275	target: gi|54290088|dbj|AB177622.1|	position 1149
miRNA : bmo-mir-275	target: gi|52421186|dbj|AB190802.1|	position 166
miRNA : bmo-mir-275	target: gi|49064960|dbj|AB113085.1|	position 111
miRNA : bmo-mir-275	target: gi|28804516|dbj|AB090887.1|	position 64
miRNA : bmo-mir-275	target: gi|15076615|dbj|AB063491.1|	position 88
miRNA : bmo-mir-275	target: gi|4226169|dbj|AB023084.1|	position 46
miRNA : bmo-mir-275	target: gi|466523|dbj|D28764.1|BMOPBAN	position 10
miRNA : bmo-mir-275	target: gi|391616|dbj|D13437.1|BMOPREP	position 14
miRNA : bmo-mir-275	target: gi|260850|gb|S50045.1|	position 14
miRNA : bmo-mir-275	target: gi|163838585|dbj|AB327185.1|	position 382
miRNA : bmo-mir-275	target: gi|158186749|ref|NM_001109922.1|	position 34
miRNA : bmo-mir-275	target: gi|158186737|ref|NM_001109916.1|	position 80
miRNA : bmo-mir-275	target: gi|156106709|gb|EU095343.1|	position 80
miRNA : bmo-mir-275	target: 320_WD-040824DN237085.1GI:60401884	position 16
miRNA : bmo-mir-275	target: 373_WD-040826(GLYCERALDEHYDE-3-PHOSPHATEDEHYDROGENASE??GI:60401889)	position 163
miRNA : bmo-mir-275	target: BMOSHOWA86..820B.MORISILKWORMMRNA,HOMEOBOXGENECAUDAL(CAD)HOMOLOGUE	position 219
miRNA : bmo-mir-275	target: S744392..1903B.MORISILKFIBROINHEAVYCHAIN{3'REGION}	position 372
miRNA : bmo-mir-275	target: S744392..1903B.MORISILKFIBROINHEAVYCHAIN{3'REGION}	position 408
miRNA : bmo-mir-275	target: S744392..1903B.MORISILKFIBROINHEAVYCHAIN{3'REGION}	position 54
miRNA : bmo-mir-275	target: S744392..1903B.MORISILKFIBROINHEAVYCHAIN{3'REGION}	position 90
miRNA : bmo-mir-275	target: S744392..1903B.MORISILKFIBROINHEAVYCHAIN{3'REGION}	position 126
miRNA : bmo-mir-275	target: S744392..1903B.MORISILKFIBROINHEAVYCHAIN{3'REGION}	position 327
miRNA : bmo-mir-275	target: S744392..1903B.MORISILKFIBROINHEAVYCHAIN{3'REGION}	position 354
miRNA : bmo-mir-276a	target: gi|114051549|ref|NM_001046646.1|	position 93
miRNA : bmo-mir-276a*	target: gi|145587686|ref|NM_001044218.2|	position 149
miRNA : bmo-mir-276a*	target: gi|119496936|gb|EF139225.1|	position 30
miRNA : bmo-mir-276a*	target: gi|112983283|ref|NM_001044151.1|	position 26
miRNA : bmo-mir-276a*	target: gi|112982658|ref|NM_001043514.1|	position 149
miRNA : bmo-mir-276a*	target: gi|63079227|gb|AY950503.1|	position 39
miRNA : bmo-mir-276a*	target: AF23766397..1482B.MORINUCLEARORPHANRECEPTOR(OR)MRNA	position 62
miRNA : bmo-mir-277	target: gi|114053218|ref|NM_001046823.1|	position 56
miRNA : bmo-mir-277	target: gi|112983573|ref|NM_001043889.1|	position 1
miRNA : bmo-mir-277	target: gi|28804516|dbj|AB090887.1|	position 85
miRNA : bmo-mir-277	target: 0727-93	position 340
miRNA : bmo-mir-279*	target: gi|122935287|gb|EF210328.1|	position 26
miRNA : bmo-mir-279*	target: gi|121582238|dbj|AB162107.1|	position 54
miRNA : bmo-mir-279*	target: gi|114053310|ref|NM_001046873.1|	position 46
miRNA : bmo-mir-279*	target: gi|114053180|ref|NM_001047064.1|	position 310
miRNA : bmo-mir-279*	target: gi|114052251|ref|NM_001046769.1|	position 76
miRNA : bmo-mir-279*	target: gi|114051915|ref|NM_001046726.1|	position 18
miRNA : bmo-mir-279*	target: gi|114051631|ref|NM_001046953.1|	position 135
miRNA : bmo-mir-279*	target: gi|114051040|ref|NM_001046677.1|	position 58
miRNA : bmo-mir-279*	target: gi|114050766|ref|NM_001046938.1|	position 281
miRNA : bmo-mir-279*	target: gi|112983293|ref|NM_001044189.1|	position 12
miRNA : bmo-mir-279*	target: gi|112983217|ref|NM_001043486.1|	position 5
miRNA : bmo-mir-279*	target: gi|112982893|ref|NM_001043456.1|	position 68
miRNA : bmo-mir-279*	target: gi|112982734|ref|NM_001043658.1|	position 60
miRNA : bmo-mir-279*	target: gi|95103065|gb|DQ443385.1|	position 85
miRNA : bmo-mir-279*	target: gi|95102721|gb|DQ443213.1|	position 8
miRNA : bmo-mir-279*	target: gi|87248622|gb|DQ311420.1|	position 1
miRNA : bmo-mir-279*	target: gi|53850453|dbj|AB192342.1|	position 21
miRNA : bmo-mir-279*	target: gi|929002|emb|X89247.1|	position 14
miRNA : bmo-mir-279*	target: gi|457768|emb|Z30348.1|	position 244
miRNA : bmo-mir-279*	target: gi|415600|dbj|D21206.1|BMOKLP	position 50
miRNA : bmo-mir-279*	target: gi|157073864|dbj|AB273625.1|	position 309
miRNA : bmo-mir-279*	target: gi|151301058|ref|NM_001099621.1|	position 35
miRNA : bmo-mir-279*	target: 007_007027_2005-05-15_WD-050515(APOLIPOPHORINIII_3)	position 7
miRNA : bmo-mir-279*	target: 380	position 26
miRNA : bmo-mir-281a	target: gi|114052856|ref|NM_001047074.1|	position 87
miRNA : bmo-mir-281a	target: gi|114052658|ref|NM_001046799.1|	position 142
miRNA : bmo-mir-281a	target: gi|112984335|ref|NM_001043748.1|	position 48
miRNA : bmo-mir-281a	target: gi|112984015|ref|NM_001043951.1|	position 247
miRNA : bmo-mir-281a	target: gi|114052213|ref|NM_001046764.1|	position 91
miRNA : bmo-mir-281a	target: gi|114051979|ref|NM_001046735.1|	position 272
miRNA : bmo-mir-281a	target: gi|114050786|ref|NM_001046688.1|	position 28
miRNA : bmo-mir-281a	target: gi|112983227|ref|NM_001044193.1|	position 129
miRNA : bmo-mir-281a	target: gi|103058157|gb|DQ515931.1|	position 66
miRNA : bmo-mir-281a	target: gi|95102827|gb|DQ443266.1|	position 11
miRNA : bmo-mir-281a	target: gi|95102547|gb|DQ443123.1|	position 381
miRNA : bmo-mir-281a	target: gi|52421186|dbj|AB190802.1|	position 13
miRNA : bmo-mir-281a	target: gi|7637409|dbj|AB040670.2|	position 37
miRNA : bmo-mir-281a	target: gi|2654085|gb|AF033013.1|AF033013	position 24
miRNA : bmo-mir-281a	target: gi|1109603|dbj|D25320.1|BMO14BA	position 107
miRNA : bmo-mir-281a	target: 030015	position 42
miRNA : bmo-mir-281a*	target: gi|114053216|ref|NM_001047062.1|	position 10
miRNA : bmo-mir-281a*	target: gi|114052351|ref|NM_001046771.1|	position 5
miRNA : bmo-mir-281a*	target: gi|114052307|ref|NM_001047004.1|	position 20
miRNA : bmo-mir-281a*	target: gi|114052035|ref|NM_001046983.1|	position 29
miRNA : bmo-mir-281a*	target: gi|112983443|ref|NM_001043509.1|	position 171
miRNA : bmo-mir-281a*	target: gi|112982893|ref|NM_001043456.1|	position 153
miRNA : bmo-mir-281a*	target: gi|95102869|gb|DQ443287.1|	position 554
miRNA : bmo-mir-281a*	target: gi|77799291|dbj|AB183869.1|	position 153
miRNA : bmo-mir-281a*	target: gi|4226169|dbj|AB023084.1|	position 86
miRNA : bmo-mir-282	target: gi|119866055|gb|EF105372.1|	position 303
miRNA : bmo-mir-282	target: gi|114051769|ref|NM_001046866.1|	position 9
miRNA : bmo-mir-282	target: gi|114051725|ref|NM_001046710.1|	position 34
miRNA : bmo-mir-282	target: gi|114050826|ref|NM_001046858.1|	position 32
miRNA : bmo-mir-282	target: gi|112983443|ref|NM_001043509.1|	position 372
miRNA : bmo-mir-282	target: gi|112983253|ref|NM_001044191.1|	position 21
miRNA : bmo-mir-282	target: gi|112982923|ref|NM_001043458.1|	position 30
miRNA : bmo-mir-282	target: gi|95102953|gb|DQ443329.1|	position 44
miRNA : bmo-mir-282	target: gi|95102731|gb|DQ443218.1|	position 109
miRNA : bmo-mir-282	target: gi|76559857|dbj|AB236417.1|	position 382
miRNA : bmo-mir-282	target: gi|68160235|gb|DQ085777.1|	position 193
miRNA : bmo-mir-282	target: gi|61191877|gb|AY945209.1|	position 274
miRNA : bmo-mir-282	target: gi|56342246|dbj|AB167958.1|	position 4
miRNA : bmo-mir-282	target: gi|54609274|gb|AY769311.1|	position 25
miRNA : bmo-mir-282	target: gi|14090241|dbj|AB032465.1|	position 177
miRNA : bmo-mir-282	target: gi|4226169|dbj|AB023084.1|	position 140
miRNA : bmo-mir-282	target: gi|158536409|gb|EU183410.1|	position 612
miRNA : bmo-mir-282	target: gi|157889129|dbj|AB299446.1|	position 609
miRNA : bmo-mir-282	target: 107_WD-041223(RE)(HSP20.4??????GI:60402063)	position 34
miRNA : bmo-mir-282	target: 319_WD-040824	position 127
miRNA : bmo-mir-282	target: AB041639198..1055B.MORIEN86MRNAFORTIA-1LIKEPROTEIN	position 74
miRNA : bmo-mir-282	target: AB026110160..2106B.MORIMRNAFORECDYSTEROID-INDUCIBLEANGIOTENSIN	position 32
miRNA : bmo-mir-282	target: BMU06073206..1594B.MORI703RXRTYPEHORMONERECEPTOR(BMCF1)MRNA	position 2154
miRNA : bmo-mir-282	target: BMOP50A16..1419B.MORIP50PROTEINMRNA	position 342
miRNA : bmo-mir-283	target: gi|125660445|ref|NM_001044081.2|	position 76
miRNA : bmo-mir-283	target: gi|110376568|gb|DQ667967.1|	position 51
miRNA : bmo-mir-283	target: gi|151302629|dbj|AB035326.1|	position 130
miRNA : bmo-mir-283	target: AY27203749..1524B.MORIGLUCOSIDASEMRNA	position 23
miRNA : bmo-mir-305	target: gi|146424693|dbj|AB274989.1|	position 450
miRNA : bmo-mir-305	target: gi|114053248|ref|NM_001046821.1|	position 98
miRNA : bmo-mir-305	target: gi|114052712|ref|NM_001047078.1|	position 259
miRNA : bmo-mir-305	target: gi|114052223|ref|NM_001046765.1|	position 173
miRNA : bmo-mir-305	target: gi|114052137|ref|NM_001046756.1|	position 3
miRNA : bmo-mir-305	target: gi|114050820|ref|NM_001046884.1|	position 48
miRNA : bmo-mir-305	target: gi|112983253|ref|NM_001044191.1|	position 17
miRNA : bmo-mir-305	target: gi|112983015|ref|NM_001043616.1|	position 3
miRNA : bmo-mir-305	target: gi|112982789|ref|NM_001043431.1|	position 19
miRNA : bmo-mir-305	target: gi|60592744|dbj|AB206401.1|	position 127
miRNA : bmo-mir-305	target: 27	position 1
miRNA : bmo-mir-305	target: 102_wdjcy_041217	position 76
miRNA : bmo-mir-305*	target: gi|147883243|gb|EF554692.1|	position 620
miRNA : bmo-mir-305*	target: gi|139001730|dbj|AB239447.1|	position 275
miRNA : bmo-mir-305*	target: gi|118496041|dbj|AB284983.1|	position 185
miRNA : bmo-mir-305*	target: gi|114053232|ref|NM_001046825.1|	position 187
miRNA : bmo-mir-305*	target: gi|114052762|ref|NM_001046808.1|	position 23
miRNA : bmo-mir-305*	target: gi|114052664|ref|NM_001046801.1|	position 63
miRNA : bmo-mir-305*	target: gi|114052421|ref|NM_001046663.1|	position 15
miRNA : bmo-mir-305*	target: gi|112984375|ref|NM_001043694.1|	position 8
miRNA : bmo-mir-305*	target: gi|112983953|ref|NM_001043808.1|	position 1
miRNA : bmo-mir-305*	target: gi|112983693|ref|NM_001043856.1|	position 46
miRNA : bmo-mir-305*	target: gi|114052127|ref|NM_001046754.1|	position 305
miRNA : bmo-mir-305*	target: gi|114051935|ref|NM_001046974.1|	position 20
miRNA : bmo-mir-305*	target: gi|114051681|ref|NM_001046708.1|	position 1102
miRNA : bmo-mir-305*	target: gi|114050832|ref|NM_001046693.1|	position 249
miRNA : bmo-mir-305*	target: gi|112983321|ref|NM_001043538.1|	position 91
miRNA : bmo-mir-305*	target: gi|112982923|ref|NM_001043458.1|	position 86
miRNA : bmo-mir-305*	target: gi|112982734|ref|NM_001043658.1|	position 37
miRNA : bmo-mir-305*	target: gi|108865214|gb|DQ539622.1|	position 62
miRNA : bmo-mir-305*	target: gi|103058157|gb|DQ515931.1|	position 23
miRNA : bmo-mir-305*	target: gi|103058157|gb|DQ515931.1|	position 53
miRNA : bmo-mir-305*	target: gi|103058131|gb|DQ515930.1|	position 28
miRNA : bmo-mir-305*	target: gi|103058131|gb|DQ515930.1|	position 7
miRNA : bmo-mir-305*	target: gi|95102991|gb|DQ443348.1|	position 91
miRNA : bmo-mir-305*	target: gi|95102705|gb|DQ443202.1|	position 124
miRNA : bmo-mir-305*	target: gi|87248506|gb|DQ311362.1|	position 175
miRNA : bmo-mir-305*	target: gi|87248458|gb|DQ311338.1|	position 6
miRNA : bmo-mir-305*	target: gi|87248172|gb|DQ311194.1|	position 124
miRNA : bmo-mir-305*	target: gi|82658674|gb|DQ272299.1|	position 7
miRNA : bmo-mir-305*	target: gi|59796990|dbj|AB187517.1|	position 138
miRNA : bmo-mir-305*	target: gi|59796990|dbj|AB187517.1|	position 111
miRNA : bmo-mir-305*	target: gi|57903681|gb|AY864804.1|	position 54
miRNA : bmo-mir-305*	target: gi|54609274|gb|AY769311.1|	position 1
miRNA : bmo-mir-305*	target: gi|51863356|gb|AY706958.1|	position 1
miRNA : bmo-mir-305*	target: gi|38636567|dbj|AB114625.1|	position 91
miRNA : bmo-mir-305*	target: gi|37857712|dbj|AB124799.1|	position 25
miRNA : bmo-mir-305*	target: gi|10801569|dbj|AB041637.1|	position 652
miRNA : bmo-mir-305*	target: gi|10801567|dbj|AB041636.1|	position 662
miRNA : bmo-mir-305*	target: gi|7262492|dbj|AB030498.1|	position 183
miRNA : bmo-mir-305*	target: gi|7262490|dbj|AB030497.1|	position 658
miRNA : bmo-mir-305*	target: gi|6683593|dbj|AB024905.1|	position 123
miRNA : bmo-mir-305*	target: gi|466523|dbj|D28764.1|BMOPBAN	position 46
miRNA : bmo-mir-305*	target: gi|260850|gb|S50045.1|	position 45
miRNA : bmo-mir-305*	target: gi|156039|gb|J01037.1|BMOSERI93	position 33
miRNA : bmo-mir-305*	target: gi|156032|gb|J01031.1|BMOSERI73	position 33
miRNA : bmo-mir-305*	target: gi|156009|gb|M64781.1|BMOPOUM1	position 114
miRNA : bmo-mir-305*	target: gi|5814|emb|X12839.1|	position 22
miRNA : bmo-mir-305*	target: gi|167736343|ref|NM_001114594.1|	position 2
miRNA : bmo-mir-305*	target: gi|164506966|gb|EU350575.1|	position 6
miRNA : bmo-mir-305*	target: gi|164506966|gb|EU350575.1|	position 57
miRNA : bmo-mir-305*	target: gi|157412309|ref|NM_001105226.1|	position 353
miRNA : bmo-mir-305*	target: 5021	position 11
miRNA : bmo-mir-305*	target: 5021	position 37
miRNA : bmo-mir-305*	target: 0821-1	position 24
miRNA : bmo-mir-305*	target: 021_021001_2005-06-22_WDOTHERS-050622??MITOTICPHOSPHOPROTEIN44??	position 576
miRNA : bmo-mir-305*	target: 1430	position 25
miRNA : bmo-mir-305*	target: 80_LYL040804(MYOSINHEARYCHAIN????????????,??????GI:60401745)	position 191
miRNA : bmo-mir-305*	target: TRANSLATIONALLYCONTROLLEDTUMORPROTEIN	position 25
miRNA : bmo-mir-305*	target: AY3340121..1059B.MORIPOU-M2(POU-M2)MRNA	position 114
miRNA : bmo-mir-305*	target: AF332551229..2490B.MORIORPHANNUCLEARRECEPTORE75C(E75)MRNA	position 125
miRNA : bmo-mir-305*	target: AB03049670..1044B.MORIMRNAFORANNEXINIX-A	position 1071
miRNA : bmo-mir-305*	target: AB041639198..1055B.MORIEN86MRNAFORTIA-1LIKEPROTEIN	position 32
miRNA : bmo-mir-305*	target: AB026441123..1610B.MORIMRNAFORBETA-1,3-GLUCANRECOGNITIONPROTEIN	position 70
miRNA : bmo-mir-305*	target: AB01624931..621B.MORIMRNAFORPEPTIDOGLYCANRECOGNITIONPROTEIN	position 46
miRNA : bmo-mir-305*	target: BMU3028934..213B.MORIENBOCINMRNA	position 281
miRNA : bmo-mir-305*	target: 006124	position 5
miRNA : bmo-mir-307	target: gi|112984053|ref|NM_001043957.1|	position 23
miRNA : bmo-mir-307	target: gi|114051549|ref|NM_001046646.1|	position 84
miRNA : bmo-mir-307	target: gi|112982963|ref|NM_001043627.1|	position 116
miRNA : bmo-mir-307	target: gi|95102731|gb|DQ443218.1|	position 111
miRNA : bmo-mir-307	target: gi|94315782|gb|DQ473438.1|	position 57
miRNA : bmo-mir-307	target: gi|87248628|gb|DQ311423.1|	position 19
miRNA : bmo-mir-307	target: gi|77415563|emb|AJ973404.1|	position 5
miRNA : bmo-mir-307	target: gi|69146820|gb|DQ096295.1|	position 231
miRNA : bmo-mir-307	target: gi|62122364|dbj|AB048274.1|	position 290
miRNA : bmo-mir-307	target: gi|54609274|gb|AY769311.1|	position 11
miRNA : bmo-mir-307	target: gi|52138489|dbj|AB181201.1|	position 60
miRNA : bmo-mir-307	target: 001_62F_2004-07-15	position 29
miRNA : bmo-mir-307	target: 001_S5F_2004-08-07	position 254
miRNA : bmo-mir-307	target: B_B129_2005-09-02_WD-050902(????????????,??????????GI:86465351)	position 57
miRNA : bmo-mir-307	target: AB046385141..3383B.MORIBMCHIR1MRNAFORCHITINASE-RELATEDPROTEIN1	position 118
miRNA : bmo-mir-307	target: AF150098321..533B.MORISMALLZINCFINGER-LIKEPROTEIN(TIM10)MRNA	position 17
miRNA : bmo-mir-307	target: AF150098321..533B.MORISMALLZINCFINGER-LIKEPROTEIN(TIM10)MRNA	position 38
miRNA : bmo-mir-307	target: BMOWNT19..1197B.MORISILKWORMMRNAFORBM.WNT-1	position 771
miRNA : bmo-mir-317	target: gi|114053034|ref|NM_001047036.1|	position 91
miRNA : bmo-mir-317	target: gi|112984393|ref|NM_001044043.1|	position 9
miRNA : bmo-mir-317	target: gi|112983889|ref|NM_001043933.1|	position 53
miRNA : bmo-mir-317	target: gi|114052251|ref|NM_001046769.1|	position 1
miRNA : bmo-mir-317	target: gi|114051593|ref|NM_001046703.1|	position 61
miRNA : bmo-mir-317	target: gi|114051492|ref|NM_001046837.1|	position 939
miRNA : bmo-mir-317	target: gi|112983321|ref|NM_001043538.1|	position 109
miRNA : bmo-mir-317	target: gi|112983301|ref|NM_001043536.1|	position 134
miRNA : bmo-mir-317	target: gi|112982680|ref|NM_001043446.1|	position 54
miRNA : bmo-mir-317	target: gi|95102991|gb|DQ443348.1|	position 109
miRNA : bmo-mir-317	target: gi|95102681|gb|DQ443190.1|	position 107
miRNA : bmo-mir-317	target: gi|56342246|dbj|AB167958.1|	position 1
miRNA : bmo-mir-317	target: gi|55583294|dbj|AB100454.1|	position 29
miRNA : bmo-mir-317	target: gi|54290086|dbj|AB177621.1|	position 194
miRNA : bmo-mir-317	target: UERP27A	position 31
miRNA : bmo-mir-317	target: AY27203749..1524B.MORIGLUCOSIDASEMRNA	position 3
miRNA : bmo-mir-317	target: AF287251114..626B.MORICALCINEURINB(CNB)MRNA	position 128
miRNA : bmo-mir-317	target: AB021973144..611B.MORIUBI2MRNAFORUBIQUITIN/79AAFUSIONPROTEIN	position 31
miRNA : bmo-bantam	target: PROFILIN	position 299
miRNA : bmo-mir-100-like	target: gi|114052924|ref|NM_001046650.1|	position 170
miRNA : bmo-mir-100-like	target: gi|114052101|ref|NM_001046752.1|	position 125
miRNA : bmo-mir-100-like	target: 37048	position 30
miRNA : bmo-mir-100-like	target: BMOSWAT36..1214B.MORIMRNAFORANTITRYPSINPRECURSOR	position 30
# The detailed information for the binding between miRNAs and their potential target sites is listed as follows:
	target: gi|114052023|ref|NM_001046742.1|
	length: 273
	miRNA : bmo-let-7a
	length: 20
	mfe: -23.9 kcal/mol
	p-value: 0.042628
	position 144
	target 5' U A A 3'
	ACUGUGCAAC UAUUAUC
	UGAUAUGUUG AUGAUGG
	miRNA 3' G AG 5'
	target: gi|95103099|gb|DQ443402.1|
	length: 203
	miRNA : bmo-let-7a
	length: 20
	mfe: -26.4 kcal/mol
	p-value: 0.010389
	position 153
	target 5' U G C G 3'
	CUGUGCGACC GCU UCUC
	GAUAUGUUGG UGA GGAG
	miRNA 3' U A U 5'
	target: gi|95102771|gb|DQ443238.1|
	length: 127
	miRNA : bmo-let-7a
	length: 20
	mfe: -24.3 kcal/mol
	p-value: 0.013693
	position 18
	target 5' A U C U 3'
	GUGC GCUUG CUACCUC
	UAUG UGGAU GAUGGAG
	miRNA 3' UGA U 5'
	target: gi|82792183|gb|DQ286554.1|
	length: 180
	miRNA : bmo-let-7a
	length: 20
	mfe: -25.9 kcal/mol
	p-value: 0.010934
	position 12
	target 5' U U A 3'
	ACUAUA UAACUUAUUACCU
	UGAUAU GUUGGAUGAUGGA
	miRNA 3' G 5'
	target: gi|157412319|ref|NM_001105230.1|
	length: 110
	miRNA : bmo-let-7a
	length: 20
	mfe: -21.2 kcal/mol
	p-value: 0.046158
	position 27
	target 5' A U G 3'
	GC AUCUGCUGCUUU
	UG UGGAUGAUGGAG
	miRNA 3' UGAUA U 5'
	target: 8074
	length: 529
	miRNA : bmo-let-7a
	length: 20
	mfe: -26.5 kcal/mol
	p-value: 0.031947
	position 246
	target 5' U U U 3'
	UUGUACAACUU CUACCUU
	GAUAUGUUGGA GAUGGAG
	miRNA 3' U U 5'
	target: 27
	length: 143
	miRNA : bmo-let-7a
	length: 20
	mfe: -22.2 kcal/mol
	p-value: 0.040869
	position 52
	target 5' C G C C G 3'
	GUGCGACC U C GCCUC
	UAUGUUGG A G UGGAG
	miRNA 3' UGA U A 5'
	target: (24)12_LYL040804
	length: 395
	miRNA : bmo-let-7a
	length: 20
	mfe: -26.5 kcal/mol
	p-value: 0.023017
	position 116
	target 5' U U U 3'
	UUGUACAACUU CUACCUU
	GAUAUGUUGGA GAUGGAG
	miRNA 3' U U 5'
	target: AB08583522..1245B.MORIBMCPAMRNAFORCUTICLEPROTEIN
	length: 80
	miRNA : bmo-let-7a
	length: 20
	mfe: -20.4 kcal/mol
	p-value: 0.044503
	position 58
	target 5' G U 3'
	GAUC ACUGCCUC
	UUGG UGAUGGAG
	miRNA 3' UGAUAUG A 5'
	target: gi|114052782|ref|NM_001046814.1|
	length: 185
	miRNA : bmo-let-7a*
	length: 21
	mfe: -22.7 kcal/mol
	p-value: 0.047470
	position 78
	target 5' C U 3'
	GGCUAUGCAGU
	CCGAUAUGUCA
	miRNA 3' UUUCAAUCGU 5'
	target: gi|112983079|ref|NM_001044205.1|
	length: 73
	miRNA : bmo-let-7a*
	length: 21
	mfe: -20.2 kcal/mol
	p-value: 0.046267
	position 33
	target 5' U C A G 3'
	AGUUG UAGGUUA AUAG
	UCAAU GUCCGAU UGUC
	miRNA 3' UU C A A 5'
	target: gi|110796921|dbj|AB201230.1|
	length: 1100
	miRNA : bmo-let-7a*
	length: 21
	mfe: -27.5 kcal/mol
	p-value: 0.049082
	position 13
	target 5' C C C 3'
	GGAGUUGGCG GGC AUGCGG
	UUUCAAUCGU CCG UAUGUC
	miRNA 3' A A 5'
	target: gi|87248216|gb|DQ311216.1|
	length: 43
	miRNA : bmo-let-7a*
	length: 21
	mfe: -22.6 kcal/mol
	p-value: 0.006237
	position 27
	target 5' U C 3'
	AGUUGGUA GCUGUAC
	UCAAUCGU CGAUAUG
	miRNA 3' UU C UCA 5'
	target: gi|52138481|dbj|AB181197.1|
	length: 723
	miRNA : bmo-let-7a*
	length: 21
	mfe: -27.5 kcal/mol
	p-value: 0.032334
	position 13
	target 5' C C C 3'
	GGAGUUGGCG GGC AUGCGG
	UUUCAAUCGU CCG UAUGUC
	miRNA 3' A A 5'
	target: gi|49064964|dbj|AB113087.1|
	length: 292
	miRNA : bmo-let-7a*
	length: 21
	mfe: -27.5 kcal/mol
	p-value: 0.011317
	position 13
	target 5' C C C 3'
	GGAGUUGGCG GGC AUGCGG
	UUUCAAUCGU CCG UAUGUC
	miRNA 3' A A 5'
	target: gi|49064962|dbj|AB113086.1|
	length: 226
	miRNA : bmo-let-7a*
	length: 21
	mfe: -27.5 kcal/mol
	p-value: 0.008062
	position 13
	target 5' C C C 3'
	GGAGUUGGCG GGC AUGCGG
	UUUCAAUCGU CCG UAUGUC
	miRNA 3' A A 5'
	target: gi|49022671|dbj|AB166726.1|
	length: 479
	miRNA : bmo-let-7a*
	length: 21
	mfe: -27.5 kcal/mol
	p-value: 0.020623
	position 13
	target 5' C C C 3'
	GGAGUUGGCG GGC AUGCGG
	UUUCAAUCGU CCG UAUGUC
	miRNA 3' A A 5'
	target: gi|121582238|dbj|AB162107.1|
	length: 140
	miRNA : bmo-mir-1*
	length: 22
	mfe: -24.2 kcal/mol
	p-value: 0.018624
	position 1
	target 5' C C 3'
	GAGGAAGCGCG GG
	UUCCUUCGUGC CU
	miRNA 3' ACCCUUCA U 5'
	target: gi|112983953|ref|NM_001043808.1|
	length: 108
	miRNA : bmo-mir-1*
	length: 22
	mfe: -23.1 kcal/mol
	p-value: 0.021524
	position 26
	target 5' U C U 3'
	GU GGGAAGCGCG
	CA UCCUUCGUGC
	miRNA 3' ACCCUU U CUU 5'
	target: gi|114052121|ref|NM_001046750.1|
	length: 2209
	miRNA : bmo-mir-1*
	length: 22
	mfe: -30.8 kcal/mol
	p-value: 0.032577
	position 1504
	target 5' A U C 3'
	G GGAGGU GGGAAGC CGGG
	C CCUUCA UCCUUCG GCCU
	miRNA 3' A U U U 5'
	target: gi|114050754|ref|NM_001046687.1|
	length: 1429
	miRNA : bmo-mir-1*
	length: 22
	mfe: -28.5 kcal/mol
	p-value: 0.046564
	position 743
	target 5' A C U U G 3'
	GGG GUGAGG GAGCGCG GGA
	CCU CAUUCC UUCGUGC CUU
	miRNA 3' AC U 5'
	target: gi|112982791|ref|NM_001043432.1|
	length: 537
	miRNA : bmo-mir-1*
	length: 22
	mfe: -26.0 kcal/mol
	p-value: 0.043328
	position 159
	target 5' U C G U 3'
	GGAA GUAAGGA GCG GG
	CCUU CAUUCCU CGU CC
	miRNA 3' AC U G UU 5'
	target: gi|112982656|ref|NM_001044175.1|
	length: 326
	miRNA : bmo-mir-1*
	length: 22
	mfe: -24.3 kcal/mol
	p-value: 0.049057
	position 303
	target 5' U U U 3'
	UAAGGA GUACGGA
	AUUCCU CGUGCCU
	miRNA 3' ACCCUUC U U 5'
	target: gi|95103099|gb|DQ443402.1|
	length: 203
	miRNA : bmo-mir-1*
	length: 22
	mfe: -23.7 kcal/mol
	p-value: 0.036722
	position 10
	target 5' C U A 3'
	GGAAG GAG GAAGCAU
	CCUUC UUC CUUCGUG
	miRNA 3' AC A CCUU 5'
	target: gi|95102725|gb|DQ443215.1|
	length: 137
	miRNA : bmo-mir-1*
	length: 22
	mfe: -23.1 kcal/mol
	p-value: 0.029379
	position 42
	target 5' A U U A A A 3'
	GG G AGUAAG GA AGCAC
	CC C UCAUUC CU UCGUG
	miRNA 3' A U CCUU 5'
	target: gi|63079227|gb|AY950503.1|
	length: 211
	miRNA : bmo-mir-1*
	length: 22
	mfe: -23.6 kcal/mol
	p-value: 0.040048
	position 28
	target 5' C U U 3'
	AAGGGA GCAUGGAG
	UUCCUU CGUGCCUU
	miRNA 3' ACCCUUCA 5'
	target: gi|52421186|dbj|AB190802.1|
	length: 275
	miRNA : bmo-mir-1*
	length: 22
	mfe: -24.0 kcal/mol
	p-value: 0.045910
	position 152
	target 5' C U U C 3'
	GA GUA GGGAGCACG
	CU CAU CCUUCGUGC
	miRNA 3' ACC U U CUU 5'
	target: gi|52138485|dbj|AB181199.1|
	length: 214
	miRNA : bmo-mir-1*
	length: 22
	mfe: -26.1 kcal/mol
	p-value: 0.014355
	position 106
	target 5' U A 3'
	GGAAGUGAGGAAG
	CCUUCAUUCCUUC
	miRNA 3' AC GUGCCUU 5'
	target: gi|114053216|ref|NM_001047062.1|
	length: 26
	miRNA : bmo-mir-2a-1
	length: 23
	mfe: -22.1 kcal/mol
	p-value: 0.003844
	position 10
	target 5' C A G 3'
	GUUGGCUG GAUG
	CGACCGAC CUAU
	miRNA 3' CGAGUAGUUU A 5'
	target: gi|114053176|ref|NM_001046830.1|
	length: 124
	miRNA : bmo-mir-2a-1
	length: 23
	mfe: -22.6 kcal/mol
	p-value: 0.034150
	position 85
	target 5' A G A U A 3'
	CUUGUC AGAGC GGCU GU AUG
	GAGUAG UUUCG CCGA CA UAU
	miRNA 3' C A C 5'
	target: gi|114052994|ref|NM_001047034.1|
	length: 332
	miRNA : bmo-mir-2a-1
	length: 23
	mfe: -24.8 kcal/mol
	p-value: 0.043158
	position 224
	target 5' G G A 3'
	GUUCAUCAG GGCUGG
	CGAGUAGUU UCGACC
	miRNA 3' GACACUAU 5'
	target: gi|114052690|ref|NM_001046805.1|
	length: 287
	miRNA : bmo-mir-2a-1
	length: 23
	mfe: -24.6 kcal/mol
	p-value: 0.039796
	position 241
	target 5' A C A 3'
	UUAUCAAAGC GGC
	AGUAGUUUCG CCG
	miRNA 3' CG A ACACUAU 5'
	target: gi|114052620|ref|NM_001046795.1|
	length: 501
	miRNA : bmo-mir-2a-1
	length: 23
	mfe: -28.1 kcal/mol
	p-value: 0.019160
	position 5
	target 5' A C U G C U 3'
	GCUUA CA GGC GGCUG UGAU
	CGAGU GU UCG CCGAC ACUA
	miRNA 3' A U A U 5'
	target: gi|114052285|ref|NM_001046665.1|
	length: 534
	miRNA : bmo-mir-2a-1
	length: 23
	mfe: -30.7 kcal/mol
	p-value: 0.007730
	position 274
	target 5' C U 3'
	AGCUGGCUGUGAUA
	UCGACCGACACUAU
	miRNA 3' CGAGUAGUU 5'
	target: gi|112984393|ref|NM_001044043.1|
	length: 114
	miRNA : bmo-mir-2a-1
	length: 23
	mfe: -22.2 kcal/mol
	p-value: 0.036693
	position 26
	target 5' A C U U 3'
	UCGUCG GGC GG CUGU
	AGUAGU UCG CC GACA
	miRNA 3' CG U A CUAU 5'
	target: gi|112983375|ref|NM_001043528.1|
	length: 687
	miRNA : bmo-mir-2a-1
	length: 23
	mfe: -28.3 kcal/mol
	p-value: 0.025187
	position 196
	target 5' A G G 3'
	CAUC AGGU GGCUGUGA
	GUAG UUCG CCGACACU
	miRNA 3' CGA U A AU 5'
	target: gi|111608108|gb|DQ646408.1|
	length: 203
	miRNA : bmo-mir-2a-1
	length: 23
	mfe: -23.3 kcal/mol
	p-value: 0.045643
	position 184
	target 5' A U A 3'
	UAUUGG GCUGGU GUGGU
	GUAGUU CGACCG CACUA
	miRNA 3' CGA U A U 5'
	target: gi|95102965|gb|DQ443335.1|
	length: 159
	miRNA : bmo-mir-2a-1
	length: 23
	mfe: -24.6 kcal/mol
	p-value: 0.019591
	position 137
	target 5' A C A 3'
	UUAUCAAAGC GGC
	AGUAGUUUCG CCG
	miRNA 3' CG A ACACUAU 5'
	target: gi|95102963|gb|DQ443334.1|
	length: 543
	miRNA : bmo-mir-2a-1
	length: 23
	mfe: -28.1 kcal/mol
	p-value: 0.020979
	position 5
	target 5' A C U G C U 3'
	GCUUA CA GGC GGCUG UGAU
	CGAGU GU UCG CCGAC ACUA
	miRNA 3' A U A U 5'
	target: gi|87248544|gb|DQ311381.1|
	length: 533
	miRNA : bmo-mir-2a-1
	length: 23
	mfe: -28.1 kcal/mol
	p-value: 0.020547
	position 5
	target 5' A C U G C U 3'
	GCUUA CA GGC GGCUG UGAU
	CGAGU GU UCG CCGAC ACUA
	miRNA 3' A U A U 5'
	target: gi|87248090|gb|DQ311153.1|
	length: 448
	miRNA : bmo-mir-2a-1
	length: 23
	mfe: -26.1 kcal/mol
	p-value: 0.036137
	position 426
	target 5' G C C 3'
	GCU AUCGGGGCUGG UG UGA
	CGA UAGUUUCGACC AC ACU
	miRNA 3' G G AU 5'
	target: gi|77415575|emb|AJ973410.1|
	length: 206
	miRNA : bmo-mir-2a-1
	length: 23
	mfe: -23.3 kcal/mol
	p-value: 0.046410
	position 17
	target 5' A A C G 3'
	GCUC U AGAG CUGGUUG GA
	CGAG A UUUC GACCGAC CU
	miRNA 3' U G A AU 5'
	target: gi|77415565|emb|AJ973405.1|
	length: 107
	miRNA : bmo-mir-2a-1
	length: 23
	mfe: -23.6 kcal/mol
	p-value: 0.017994
	position 22
	target 5' A U 3'
	GGAGUUGGCUGU
	UUUCGACCGACA
	miRNA 3' CGAGUAG CUAU 5'
	target: gi|7637409|dbj|AB040670.2|
	length: 184
	miRNA : bmo-mir-2a-1
	length: 23
	mfe: -27.5 kcal/mol
	p-value: 0.006879
	position 41
	target 5' A U C 3'
	GAAGCUGG CUGUGGU
	UUUCGACC GACACUA
	miRNA 3' CGAGUAG U 5'
	target: gi|1109603|dbj|D25320.1|BMO14BA
	length: 209
	miRNA : bmo-mir-2a-1
	length: 23
	mfe: -26.5 kcal/mol
	p-value: 0.012474
	position 127
	target 5' G A G C 3'
	GC UCGUCAAAGC GGC
	CG AGUAGUUUCG CCG
	miRNA 3' A ACACUAU 5'
	target: 001_62F_2004-07-15
	length: 194
	miRNA : bmo-mir-2a-1
	length: 23
	mfe: -23.8 kcal/mol
	p-value: 0.035184
	position 29
	target 5' A C G G 3'
	CA C AGGU GGCUGUGA
	GU G UUCG CCGACACU
	miRNA 3' CGA A U A AU 5'
	target: gi|114053190|ref|NM_001046828.1|
	length: 131
	miRNA : bmo-mir-2a-1*
	length: 23
	mfe: -22.2 kcal/mol
	p-value: 0.043545
	position 11
	target 5' U C A 3'
	UGGCA AGCUG CUUUGGU
	ACUGU UUGGC GAAACUA
	miRNA 3' AU U CGG 5'
	target: gi|112983429|ref|NM_001043515.1|
	length: 198
	miRNA : bmo-mir-2a-1*
	length: 23
	mfe: -23.5 kcal/mol
	p-value: 0.040829
	position 77
	target 5' G A A 3'
	AUG CAAAUCG UU UGAUGC
	UAC GUUUGGC GA ACUACG
	miRNA 3' A U U A G 5'
	target: gi|112983249|ref|NM_001044145.1|
	length: 183
	miRNA : bmo-mir-2a-1*
	length: 23
	mfe: -23.1 kcal/mol
	p-value: 0.044029
	position 29
	target 5' C G C G U 3'
	GGC AAAUCGAUU UGA GCU
	CUG UUUGGCUGA ACU CGG
	miRNA 3' AUA A A 5'
	target: gi|112982734|ref|NM_001043658.1|
	length: 118
	miRNA : bmo-mir-2a-1*
	length: 23
	mfe: -24.1 kcal/mol
	p-value: 0.016422
	position 49
	target 5' A A C 3'
	UAUGGC AGCCGGCUU GG
	AUACUG UUGGCUGAA CU
	miRNA 3' U A ACGG 5'
	target: gi|60592744|dbj|AB206401.1|
	length: 353
	miRNA : bmo-mir-2a-1*
	length: 23
	mfe: -25.9 kcal/mol
	p-value: 0.030046
	position 144
	target 5' U A G C 3'
	UGA AAA UG CUUUGAUGCC
	ACU UUU GC GAAACUACGG
	miRNA 3' AU G G U 5'
	target: gi|60592740|dbj|AB206399.1|
	length: 175
	miRNA : bmo-mir-2a-1*
	length: 23
	mfe: -23.4 kcal/mol
	p-value: 0.036828
	position 131
	target 5' U C A 3'
	UGG AAACUGACU UGAUG
	ACU UUUGGCUGA ACUAC
	miRNA 3' AU G A GG 5'
	target: gi|57903681|gb|AY864804.1|
	length: 79
	miRNA : bmo-mir-2a-1*
	length: 23
	mfe: -26.7 kcal/mol
	p-value: 0.002681
	position 19
	target 5' G G 3'
	UAUGACGAACCGGC
	AUACUGUUUGGCUG
	miRNA 3' AAACUACGG 5'
	target: gi|37359626|emb|AJ457827.1|
	length: 127
	miRNA : bmo-mir-2a-1*
	length: 23
	mfe: -24.1 kcal/mol
	p-value: 0.018138
	position 49
	target 5' A A C 3'
	UAUGGC AGCCGGCUU GG
	AUACUG UUGGCUGAA CU
	miRNA 3' U A ACGG 5'
	target: 002_246R_2004-08-20
	length: 183
	miRNA : bmo-mir-2a-1*
	length: 23
	mfe: -22.9 kcal/mol
	p-value: 0.047868
	position 11
	target 5' A C A A 3'
	GGCAA AUCGACU UGAU
	CUGUU UGGCUGA ACUA
	miRNA 3' AUA A CGG 5'
	target: 006124
	length: 121
	miRNA : bmo-mir-2a-1*
	length: 23
	mfe: -22.6 kcal/mol
	p-value: 0.033115
	position 12
	target 5' U G G U G 3'
	GCGAACCGA U UU GUGUC
	UGUUUGGCU A AA UACGG
	miRNA 3' AUAC G C 5'
	target: gi|114053216|ref|NM_001047062.1|
	length: 26
	miRNA : bmo-mir-2a-2
	length: 23
	mfe: -22.1 kcal/mol
	p-value: 0.003844
	position 10
	target 5' C A G 3'
	GUUGGCUG GAUG
	CGACCGAC CUAU
	miRNA 3' CGAGUAGUUU A 5'
	target: gi|114053176|ref|NM_001046830.1|
	length: 124
	miRNA : bmo-mir-2a-2
	length: 23
	mfe: -22.6 kcal/mol
	p-value: 0.034150
	position 85
	target 5' A G A U A 3'
	CUUGUC AGAGC GGCU GU AUG
	GAGUAG UUUCG CCGA CA UAU
	miRNA 3' C A C 5'
	target: gi|114052994|ref|NM_001047034.1|
	length: 332
	miRNA : bmo-mir-2a-2
	length: 23
	mfe: -24.8 kcal/mol
	p-value: 0.043158
	position 224
	target 5' G G A 3'
	GUUCAUCAG GGCUGG
	CGAGUAGUU UCGACC
	miRNA 3' GACACUAU 5'
	target: gi|114052690|ref|NM_001046805.1|
	length: 287
	miRNA : bmo-mir-2a-2
	length: 23
	mfe: -24.6 kcal/mol
	p-value: 0.039796
	position 241
	target 5' A C A 3'
	UUAUCAAAGC GGC
	AGUAGUUUCG CCG
	miRNA 3' CG A ACACUAU 5'
	target: gi|114052620|ref|NM_001046795.1|
	length: 501
	miRNA : bmo-mir-2a-2
	length: 23
	mfe: -28.1 kcal/mol
	p-value: 0.019160
	position 5
	target 5' A C U G C U 3'
	GCUUA CA GGC GGCUG UGAU
	CGAGU GU UCG CCGAC ACUA
	miRNA 3' A U A U 5'
	target: gi|114052285|ref|NM_001046665.1|
	length: 534
	miRNA : bmo-mir-2a-2
	length: 23
	mfe: -30.7 kcal/mol
	p-value: 0.007730
	position 274
	target 5' C U 3'
	AGCUGGCUGUGAUA
	UCGACCGACACUAU
	miRNA 3' CGAGUAGUU 5'
	target: gi|112984393|ref|NM_001044043.1|
	length: 114
	miRNA : bmo-mir-2a-2
	length: 23
	mfe: -22.2 kcal/mol
	p-value: 0.036693
	position 26
	target 5' A C U U 3'
	UCGUCG GGC GG CUGU
	AGUAGU UCG CC GACA
	miRNA 3' CG U A CUAU 5'
	target: gi|112983375|ref|NM_001043528.1|
	length: 687
	miRNA : bmo-mir-2a-2
	length: 23
	mfe: -28.3 kcal/mol
	p-value: 0.025187
	position 196
	target 5' A G G 3'
	CAUC AGGU GGCUGUGA
	GUAG UUCG CCGACACU
	miRNA 3' CGA U A AU 5'
	target: gi|111608108|gb|DQ646408.1|
	length: 203
	miRNA : bmo-mir-2a-2
	length: 23
	mfe: -23.3 kcal/mol
	p-value: 0.045643
	position 184
	target 5' A U A 3'
	UAUUGG GCUGGU GUGGU
	GUAGUU CGACCG CACUA
	miRNA 3' CGA U A U 5'
	target: gi|95102965|gb|DQ443335.1|
	length: 159
	miRNA : bmo-mir-2a-2
	length: 23
	mfe: -24.6 kcal/mol
	p-value: 0.019591
	position 137
	target 5' A C A 3'
	UUAUCAAAGC GGC
	AGUAGUUUCG CCG
	miRNA 3' CG A ACACUAU 5'
	target: gi|95102963|gb|DQ443334.1|
	length: 543
	miRNA : bmo-mir-2a-2
	length: 23
	mfe: -28.1 kcal/mol
	p-value: 0.020979
	position 5
	target 5' A C U G C U 3'
	GCUUA CA GGC GGCUG UGAU
	CGAGU GU UCG CCGAC ACUA
	miRNA 3' A U A U 5'
	target: gi|87248544|gb|DQ311381.1|
	length: 533
	miRNA : bmo-mir-2a-2
	length: 23
	mfe: -28.1 kcal/mol
	p-value: 0.020547
	position 5
	target 5' A C U G C U 3'
	GCUUA CA GGC GGCUG UGAU
	CGAGU GU UCG CCGAC ACUA
	miRNA 3' A U A U 5'
	target: gi|87248090|gb|DQ311153.1|
	length: 448
	miRNA : bmo-mir-2a-2
	length: 23
	mfe: -26.1 kcal/mol
	p-value: 0.036137
	position 426
	target 5' G C C 3'
	GCU AUCGGGGCUGG UG UGA
	CGA UAGUUUCGACC AC ACU
	miRNA 3' G G AU 5'
	target: gi|77415575|emb|AJ973410.1|
	length: 206
	miRNA : bmo-mir-2a-2
	length: 23
	mfe: -23.3 kcal/mol
	p-value: 0.046410
	position 17
	target 5' A A C G 3'
	GCUC U AGAG CUGGUUG GA
	CGAG A UUUC GACCGAC CU
	miRNA 3' U G A AU 5'
	target: gi|77415565|emb|AJ973405.1|
	length: 107
	miRNA : bmo-mir-2a-2
	length: 23
	mfe: -23.6 kcal/mol
	p-value: 0.017994
	position 22
	target 5' A U 3'
	GGAGUUGGCUGU
	UUUCGACCGACA
	miRNA 3' CGAGUAG CUAU 5'
	target: gi|7637409|dbj|AB040670.2|
	length: 184
	miRNA : bmo-mir-2a-2
	length: 23
	mfe: -27.5 kcal/mol
	p-value: 0.006879
	position 41
	target 5' A U C 3'
	GAAGCUGG CUGUGGU
	UUUCGACC GACACUA
	miRNA 3' CGAGUAG U 5'
	target: gi|1109603|dbj|D25320.1|BMO14BA
	length: 209
	miRNA : bmo-mir-2a-2
	length: 23
	mfe: -26.5 kcal/mol
	p-value: 0.012474
	position 127
	target 5' G A G C 3'
	GC UCGUCAAAGC GGC
	CG AGUAGUUUCG CCG
	miRNA 3' A ACACUAU 5'
	target: 001_62F_2004-07-15
	length: 194
	miRNA : bmo-mir-2a-2
	length: 23
	mfe: -23.8 kcal/mol
	p-value: 0.035184
	position 29
	target 5' A C G G 3'
	CA C AGGU GGCUGUGA
	GU G UUCG CCGACACU
	miRNA 3' CGA A U A AU 5'
	target: gi|126024047|gb|EF421144.1|
	length: 555
	miRNA : bmo-mir-2b
	length: 23
	mfe: -26.9 kcal/mol
	p-value: 0.033614
	position 323
	target 5' U A 3'
	UUCGAUAAGGCUGGU
	GAGUUGUUUCGACCG
	miRNA 3' U ACACUAU 5'
	target: gi|126024045|gb|EF421143.1|
	length: 555
	miRNA : bmo-mir-2b
	length: 23
	mfe: -26.9 kcal/mol
	p-value: 0.033614
	position 323
	target 5' U A 3'
	UUCGAUAAGGCUGGU
	GAGUUGUUUCGACCG
	miRNA 3' U ACACUAU 5'
	target: gi|126024043|gb|EF421142.1|
	length: 558
	miRNA : bmo-mir-2b
	length: 23
	mfe: -26.9 kcal/mol
	p-value: 0.033806
	position 325
	target 5' U A 3'
	UUCGAUAAGGCUGGU
	GAGUUGUUUCGACCG
	miRNA 3' U ACACUAU 5'
	target: gi|126024041|gb|EF421141.1|
	length: 558
	miRNA : bmo-mir-2b
	length: 23
	mfe: -26.9 kcal/mol
	p-value: 0.033806
	position 325
	target 5' U A 3'
	UUCGAUAAGGCUGGU
	GAGUUGUUUCGACCG
	miRNA 3' U ACACUAU 5'
	target: gi|114053216|ref|NM_001047062.1|
	length: 26
	miRNA : bmo-mir-2b
	length: 23
	mfe: -23.8 kcal/mol
	p-value: 0.001489
	position 1
	target 5' A C A G 3'
	AC CAA AGA GUUGGCUG GAUG
	UG GUU UUU CGACCGAC CUAU
	miRNA 3' A G A 5'
	target: gi|114053190|ref|NM_001046828.1|
	length: 131
	miRNA : bmo-mir-2b
	length: 23
	mfe: -22.2 kcal/mol
	p-value: 0.043545
	position 10
	target 5' G C U G 3'
	UUGGCA AGCUG CU UGGUA
	AGUUGU UCGAC GA ACUAU
	miRNA 3' UG U C C 5'
	target: gi|114052620|ref|NM_001046795.1|
	length: 501
	miRNA : bmo-mir-2b
	length: 23
	mfe: -27.3 kcal/mol
	p-value: 0.025917
	position 5
	target 5' A C U G C U 3'
	GCUUA CA GGC GGCUG UGAU
	UGAGU GU UCG CCGAC ACUA
	miRNA 3' U U A U 5'
	target: gi|114052285|ref|NM_001046665.1|
	length: 534
	miRNA : bmo-mir-2b
	length: 23
	mfe: -30.7 kcal/mol
	p-value: 0.007730
	position 274
	target 5' C U 3'
	AGCUGGCUGUGAUA
	UCGACCGACACUAU
	miRNA 3' UGAGUUGUU 5'
	target: gi|112983783|ref|NM_001043838.1|
	length: 746
	miRNA : bmo-mir-2b
	length: 23
	mfe: -30.2 kcal/mol
	p-value: 0.013798
	position 426
	target 5' C G C G G 3'
	ACUUAA AG AG UGGCUGUGA
	UGAGUU UU UC ACCGACACU
	miRNA 3' G G AU 5'
	target: gi|114051482|ref|NM_001046836.1|
	length: 169
	miRNA : bmo-mir-2b
	length: 23
	mfe: -23.5 kcal/mol
	p-value: 0.033855
	position 107
	target 5' G C A 3'
	CAACAA GC G CUGUGGUA
	GUUGUU CG C GACACUAU
	miRNA 3' UGA U A C 5'
	target: gi|95103129|gb|DQ443417.1|
	length: 330
	miRNA : bmo-mir-2b
	length: 23
	mfe: -27.0 kcal/mol
	p-value: 0.018023
	position 164
	target 5' A U A C 3'
	CGGCAG G UGGCUGUGA
	GUUGUU C ACCGACACU
	miRNA 3' UGA U G AU 5'
	target: gi|95102963|gb|DQ443334.1|
	length: 543
	miRNA : bmo-mir-2b
	length: 23
	mfe: -27.3 kcal/mol
	p-value: 0.028294
	position 5
	target 5' A C U G C U 3'
	GCUUA CA GGC GGCUG UGAU
	UGAGU GU UCG CCGAC ACUA
	miRNA 3' U U A U 5'
	target: gi|87248544|gb|DQ311381.1|
	length: 533
	miRNA : bmo-mir-2b
	length: 23
	mfe: -27.3 kcal/mol
	p-value: 0.027731
	position 5
	target 5' A C U G C U 3'
	GCUUA CA GGC GGCUG UGAU
	UGAGU GU UCG CCGAC ACUA
	miRNA 3' U U A U 5'
	target: gi|77415565|emb|AJ973405.1|
	length: 107
	miRNA : bmo-mir-2b
	length: 23
	mfe: -23.7 kcal/mol
	p-value: 0.017197
	position 17
	target 5' A G A U 3'
	U GA GGAGUUGGCUGU
	A UU UUUCGACCGACA
	miRNA 3' UG G G CUAU 5'
	target: gi|68144075|gb|DQ086424.1|
	length: 299
	miRNA : bmo-mir-2b
	length: 23
	mfe: -26.8 kcal/mol
	p-value: 0.017329
	position 248
	target 5' G C G C G 3'
	AC CGGCAA GCUGGC GU GA
	UG GUUGUU CGACCG CA CU
	miRNA 3' A U A AU 5'
	target: gi|68144075|gb|DQ086424.1|
	length: 299
	miRNA : bmo-mir-2b
	length: 23
	mfe: -24.7 kcal/mol
	p-value: 0.040026
	position 177
	target 5' A G C 3'
	UCGGCAGGGC GGU GUG
	AGUUGUUUCG CCG CAC
	miRNA 3' UG A A UAU 5'
	target: gi|62529358|tpe|BN000691.2|
	length: 154
	miRNA : bmo-mir-2b
	length: 23
	mfe: -22.9 kcal/mol
	p-value: 0.039099
	position 89
	target 5' C C 3'
	CUCAG GAAGUU GCUG GAUA
	GAGUU UUUCGA CGAC CUAU
	miRNA 3' U G C A 5'
	target: gi|58416334|emb|AJ878752.1|
	length: 556
	miRNA : bmo-mir-2b
	length: 23
	mfe: -28.3 kcal/mol
	p-value: 0.019987
	position 327
	target 5' U A 3'
	UUCGAUAGGGCUGGC
	GAGUUGUUUCGACCG
	miRNA 3' U ACACUAU 5'
	target: gi|58416332|emb|AJ878751.1|
	length: 560
	miRNA : bmo-mir-2b
	length: 23
	mfe: -26.9 kcal/mol
	p-value: 0.033933
	position 327
	target 5' U A 3'
	UUCGAUAAGGCUGGU
	GAGUUGUUUCGACCG
	miRNA 3' U ACACUAU 5'
	target: gi|58416330|emb|AJ878750.1|
	length: 555
	miRNA : bmo-mir-2b
	length: 23
	mfe: -26.9 kcal/mol
	p-value: 0.033614
	position 323
	target 5' U A 3'
	UUCGAUAAGGCUGGU
	GAGUUGUUUCGACCG
	miRNA 3' U ACACUAU 5'
	target: gi|52421186|dbj|AB190802.1|
	length: 275
	miRNA : bmo-mir-2b
	length: 23
	mfe: -25.0 kcal/mol
	p-value: 0.032319
	position 36
	target 5' G G U C 3'
	GCUCA GC GGGGUUGGCU UGG
	UGAGU UG UUUCGACCGA ACU
	miRNA 3' C AU 5'
	target: gi|52138481|dbj|AB181197.1|
	length: 723
	miRNA : bmo-mir-2b
	length: 23
	mfe: -27.1 kcal/mol
	p-value: 0.041022
	position 5
	target 5' U G G 3'
	ACUC GACGGAGUUGGC
	UGAG UUGUUUCGACCG
	miRNA 3' ACACUAU 5'
	target: gi|49064964|dbj|AB113087.1|
	length: 292
	miRNA : bmo-mir-2b
	length: 23
	mfe: -27.1 kcal/mol
	p-value: 0.014923
	position 5
	target 5' U G G 3'
	ACUC GACGGAGUUGGC
	UGAG UUGUUUCGACCG
	miRNA 3' ACACUAU 5'
	target: gi|49064962|dbj|AB113086.1|
	length: 226
	miRNA : bmo-mir-2b
	length: 23
	mfe: -27.1 kcal/mol
	p-value: 0.010763
	position 5
	target 5' U G G 3'
	ACUC GACGGAGUUGGC
	UGAG UUGUUUCGACCG
	miRNA 3' ACACUAU 5'
	target: gi|49022671|dbj|AB166726.1|
	length: 479
	miRNA : bmo-mir-2b
	length: 23
	mfe: -27.1 kcal/mol
	p-value: 0.026602
	position 5
	target 5' U G G 3'
	ACUC GACGGAGUUGGC
	UGAG UUGUUUCGACCG
	miRNA 3' ACACUAU 5'
	target: gi|46360442|gb|AY589590.1|
	length: 569
	miRNA : bmo-mir-2b
	length: 23
	mfe: -26.9 kcal/mol
	p-value: 0.034508
	position 327
	target 5' U A 3'
	UUCGAUAAGGCUGGU
	GAGUUGUUUCGACCG
	miRNA 3' U ACACUAU 5'
	target: gi|46360440|gb|AY572230.1|
	length: 569
	miRNA : bmo-mir-2b
	length: 23
	mfe: -26.9 kcal/mol
	p-value: 0.034508
	position 323
	target 5' U A 3'
	UUCGAUAAGGCUGGU
	GAGUUGUUUCGACCG
	miRNA 3' U ACACUAU 5'
	target: gi|7637409|dbj|AB040670.2|
	length: 184
	miRNA : bmo-mir-2b
	length: 23
	mfe: -27.5 kcal/mol
	p-value: 0.006879
	position 41
	target 5' A U C 3'
	GAAGCUGG CUGUGGU
	UUUCGACC GACACUA
	miRNA 3' UGAGUUG U 5'
	target: gi|4753669|emb|AJ131752.1|
	length: 522
	miRNA : bmo-mir-2b
	length: 23
	mfe: -27.8 kcal/mol
	p-value: 0.022469
	position 324
	target 5' A A G U 3'
	CAGCAGAGC GGUUG GAU
	GUUGUUUCG CCGAC CUA
	miRNA 3' UGA A A U 5'
	target: gi|4226169|dbj|AB023084.1|
	length: 199
	miRNA : bmo-mir-2b
	length: 23
	mfe: -25.5 kcal/mol
	p-value: 0.017809
	position 154
	target 5' A G 3'
	GGCAGGGCUGGC
	UUGUUUCGACCG
	miRNA 3' UGAG ACACUAU 5'
	target: gi|156032|gb|J01031.1|BMOSERI73
	length: 164
	miRNA : bmo-mir-2b
	length: 23
	mfe: -23.1 kcal/mol
	p-value: 0.038707
	position 16
	target 5' C A 3'
	CUCAACAAAGCU
	GAGUUGUUUCGA
	miRNA 3' U CCGACACUAU 5'
	target: gi|166245165|dbj|AB206986.2|
	length: 1387
	miRNA : bmo-mir-2b
	length: 23
	mfe: -31.1 kcal/mol
	p-value: 0.019554
	position 876
	target 5' C C G 3'
	ACUUAAC AGGU GGCUGUGA
	UGAGUUG UUCG CCGACACU
	miRNA 3' U A AU 5'
	target: gi|163838585|dbj|AB327185.1|
	length: 910
	miRNA : bmo-mir-2b
	length: 23
	mfe: -31.2 kcal/mol
	p-value: 0.012030
	position 674
	target 5' U C C 3'
	CUCA GCGAAGCUGG UGUGGU
	GAGU UGUUUCGACC ACACUA
	miRNA 3' U G U 5'
	target: 001_62F_2004-07-15
	length: 194
	miRNA : bmo-mir-2b
	length: 23
	mfe: -24.3 kcal/mol
	p-value: 0.028546
	position 30
	target 5' C C G G 3'
	AC AGGU GGCUGUGA
	UG UUCG CCGACACU
	miRNA 3' UGAGU U A AU 5'
	target: gi|114051396|ref|NM_001046905.1|
	length: 156
	miRNA : bmo-mir-7
	length: 26
	mfe: -26.2 kcal/mol
	p-value: 0.011301
	position 82
	target 5' G A U A 3'
	UAACAGGA UACUGGUUUUC CA
	GUUGUUUU GUGAUCAGAAG GU
	miRNA 3' U A AUG 5'
	target: gi|114050902|ref|NM_001046948.1|
	length: 339
	miRNA : bmo-mir-7
	length: 26
	mfe: -25.2 kcal/mol
	p-value: 0.043124
	position 94
	target 5' A U C A G U 3'
	GCGAUGA GAUCACU GUC UUC GUG
	UGUUGUU UUAGUGA CAG AAG UAU
	miRNA 3' U G G 5'
	target: 174-lyl040816
	length: 201
	miRNA : bmo-mir-7
	length: 26
	mfe: -25.1 kcal/mol
	p-value: 0.024788
[truncated: 7,386 more rows]

## Sheet: hybridf22
miRNAs#	potential targeted genes#	position of binding sites in targeted genes#
miRNA : bmo-let-7a	target: gi|95102771|gb|DQ443238.1|	position 18
miRNA : bmo-let-7a	target: gi|82792183|gb|DQ286554.1|	position 12
miRNA : bmo-let-7a	target: gi|157412319|ref|NM_001105230.1|	position 27
miRNA : bmo-let-7a	target: 8074	position 246
miRNA : bmo-let-7a	target: (24)12_LYL040804	position 116
miRNA : bmo-let-7a	target: AB08583522..1245B.MORIBMCPAMRNAFORCUTICLEPROTEIN	position 54
miRNA : bmo-let-7a	target: BMGOBP16..500B.MORIB.MORIMRNAFORGENERALODORANTBINDINGPROTEIN1.	position 4
miRNA : bmo-let-7a*	target: gi|114052782|ref|NM_001046814.1|	position 78
miRNA : bmo-let-7a*	target: gi|110796921|dbj|AB201230.1|	position 13
miRNA : bmo-let-7a*	target: gi|52138481|dbj|AB181197.1|	position 13
miRNA : bmo-let-7a*	target: gi|49064964|dbj|AB113087.1|	position 13
miRNA : bmo-let-7a*	target: gi|49064962|dbj|AB113086.1|	position 13
miRNA : bmo-let-7a*	target: gi|49022671|dbj|AB166726.1|	position 13
miRNA : bmo-let-7a*	target: S744392..1903B.MORISILKFIBROINHEAVYCHAIN{3'REGION}	position 449
miRNA : bmo-mir-1	target: gi|112983480|ref|NM_001043419.1|	position 27
miRNA : bmo-mir-1*	target: gi|112982656|ref|NM_001044175.1|	position 303
miRNA : bmo-mir-1*	target: gi|63079227|gb|AY950503.1|	position 28
miRNA : bmo-mir-1*	target: AF025542221..4639B.MORIINSULINRECEPTOR-LIKEPROTEINPRECURSOR(BIR)MRNA	position 946
miRNA : bmo-mir-2a-1	target: gi|114052285|ref|NM_001046665.1|	position 274
miRNA : bmo-mir-2a-1	target: gi|114050868|ref|NM_001046697.1|	position 47
miRNA : bmo-mir-2a-1	target: gi|114050854|ref|NM_001046694.1|	position 18
miRNA : bmo-mir-2a-1	target: gi|112982789|ref|NM_001043431.1|	position 83
miRNA : bmo-mir-2a-1	target: gi|7637409|dbj|AB040670.2|	position 41
miRNA : bmo-mir-2a-1	target: gi|163838585|dbj|AB327185.1|	position 674
miRNA : bmo-mir-2a-1*	target: gi|114051044|ref|NM_001046855.1|	position 42
miRNA : bmo-mir-2a-1*	target: gi|112983429|ref|NM_001043515.1|	position 77
miRNA : bmo-mir-2a-1*	target: gi|87248568|gb|DQ311393.1|	position 289
miRNA : bmo-mir-2a-1*	target: gi|60592744|dbj|AB206401.1|	position 144
miRNA : bmo-mir-2a-1*	target: 590-WD-040906	position 345
miRNA : bmo-mir-2a-1*	target: S744392..1903B.MORISILKFIBROINHEAVYCHAIN{3'REGION}	position 183
miRNA : bmo-mir-2a-1*	target: 102_wdjcy_041217	position 153
miRNA : bmo-mir-2a-2	target: gi|114052285|ref|NM_001046665.1|	position 274
miRNA : bmo-mir-2a-2	target: gi|114050868|ref|NM_001046697.1|	position 47
miRNA : bmo-mir-2a-2	target: gi|114050854|ref|NM_001046694.1|	position 18
miRNA : bmo-mir-2a-2	target: gi|112982789|ref|NM_001043431.1|	position 83
miRNA : bmo-mir-2a-2	target: gi|7637409|dbj|AB040670.2|	position 41
miRNA : bmo-mir-2a-2	target: gi|163838585|dbj|AB327185.1|	position 674
miRNA : bmo-mir-2b	target: gi|114052285|ref|NM_001046665.1|	position 266
miRNA : bmo-mir-2b	target: gi|114051482|ref|NM_001046836.1|	position 107
miRNA : bmo-mir-2b	target: gi|114050854|ref|NM_001046694.1|	position 10
miRNA : bmo-mir-2b	target: gi|112982789|ref|NM_001043431.1|	position 83
miRNA : bmo-mir-2b	target: gi|7637409|dbj|AB040670.2|	position 41
miRNA : bmo-mir-2b	target: gi|5360248|dbj|AB021883.1|	position 1914
miRNA : bmo-mir-2b	target: gi|155988|gb|M36290.1|BMODNA	position 15
miRNA : bmo-mir-2b	target: gi|163838585|dbj|AB327185.1|	position 674
miRNA : bmo-mir-2b	target: gi|157783835|gb|EU143798.1|	position 661
miRNA : bmo-mir-7	target: gi|114051801|ref|NM_001046965.1|	position 10
miRNA : bmo-mir-7	target: 37048	position 26
miRNA : bmo-mir-8	target: gi|112983369|ref|NM_001044163.1|	position 86
miRNA : bmo-mir-8*	target: gi|61191877|gb|AY945209.1|	position 275
miRNA : bmo-mir-9	target: gi|114052994|ref|NM_001047034.1|	position 192
miRNA : bmo-mir-9	target: gi|112983253|ref|NM_001044191.1|	position 7
miRNA : bmo-mir-9	target: gi|112982706|ref|NM_001043441.1|	position 126
miRNA : bmo-mir-9	target: gi|62529358|tpe|BN000691.2|	position 100
miRNA : bmo-mir-9	target: gi|157412309|ref|NM_001105226.1|	position 85
miRNA : bmo-mir-9	target: 353R-WD-040825pm	position 344
miRNA : bmo-mir-9*	target: gi|110333474|gb|DQ813502.1|	position 157
miRNA : bmo-mir-9*	target: 30_28_89_1166	position 159
miRNA : bmo-mir-10	target: gi|54290086|dbj|AB177621.1|	position 180
miRNA : bmo-mir-10	target: D83533422..1492B.MORISCRMRNA	position 604
miRNA : bmo-mir-10*	target: gi|112983445|ref|NM_001043512.1|	position 28
miRNA : bmo-mir-10*	target: 1348	position 189
miRNA : bmo-mir-13a*	target: gi|114053190|ref|NM_001046828.1|	position 14
miRNA : bmo-mir-13a*	target: gi|114052732|ref|NM_001047027.1|	position 411
miRNA : bmo-mir-13a*	target: gi|114052614|ref|NM_001047082.1|	position 293
miRNA : bmo-mir-13a*	target: gi|112983313|ref|NM_001044153.1|	position 26
miRNA : bmo-mir-13a*	target: gi|103058157|gb|DQ515931.1|	position 58
miRNA : bmo-mir-13a*	target: gi|37857712|dbj|AB124799.1|	position 73
miRNA : bmo-mir-13a*	target: C_C42_2005-09-10_WDOTHERS-050910	position 243
miRNA : bmo-mir-13a*	target: TRANSLATIONALLYCONTROLLEDTUMORPROTEIN	position 73
miRNA : bmo-mir-13a*	target: UERP27A	position 34
miRNA : bmo-mir-13a*	target: AB01338632..1384B.MORIS-ALPMRNAFORSOLUBLEALKALINEPHOSPHATASE	position 204
miRNA : bmo-mir-13a*	target: AB021973144..611B.MORIUBI2MRNAFORUBIQUITIN/79AAFUSIONPROTEIN	position 34
miRNA : bmo-mir-13b	target: gi|112982963|ref|NM_001043627.1|	position 117
miRNA : bmo-mir-13b	target: gi|155988|gb|M36290.1|BMODNA	position 20
miRNA : bmo-mir-14	target: gi|112983327|ref|NM_001044181.1|	position 5
miRNA : bmo-mir-14	target: gi|112983183|ref|NM_001044137.1|	position 23
miRNA : bmo-mir-14	target: gi|6683593|dbj|AB024905.1|	position 150
miRNA : bmo-mir-14	target: AF332551229..2490B.MORIORPHANNUCLEARRECEPTORE75C(E75)MRNA	position 152
miRNA : bmo-mir-31	target: gi|114052688|ref|NM_001047025.1|	position 250
miRNA : bmo-mir-31	target: gi|112983807|ref|NM_001043919.1|	position 11
miRNA : bmo-mir-31	target: gi|49022666|dbj|AB166725.1|	position 40
miRNA : bmo-mir-34	target: gi|146424707|dbj|AB274996.1|	position 19
miRNA : bmo-mir-34	target: gi|114053312|ref|NM_001046874.1|	position 17
miRNA : bmo-mir-34	target: gi|114053178|ref|NM_001047065.1|	position 44
miRNA : bmo-mir-34	target: gi|114053150|ref|NM_001046658.1|	position 66
miRNA : bmo-mir-34	target: gi|114052856|ref|NM_001047074.1|	position 78
miRNA : bmo-mir-34	target: gi|114052734|ref|NM_001047029.1|	position 695
miRNA : bmo-mir-34	target: gi|114052642|ref|NM_001046797.1|	position 147
miRNA : bmo-mir-34	target: gi|114052548|ref|NM_001046791.1|	position 185
miRNA : bmo-mir-34	target: gi|112984531|ref|NM_001043738.1|	position 460
miRNA : bmo-mir-34	target: gi|112984525|ref|NM_001043734.1|	position 22
miRNA : bmo-mir-34	target: gi|112984393|ref|NM_001044043.1|	position 30
miRNA : bmo-mir-34	target: gi|112983889|ref|NM_001043933.1|	position 70
miRNA : bmo-mir-34	target: gi|112983581|ref|NM_001043884.1|	position 155
miRNA : bmo-mir-34	target: gi|114052203|ref|NM_001046766.1|	position 24
miRNA : bmo-mir-34	target: gi|114052149|ref|NM_001046755.1|	position 656
miRNA : bmo-mir-34	target: gi|114052023|ref|NM_001046742.1|	position 208
miRNA : bmo-mir-34	target: gi|114052019|ref|NM_001046980.1|	position 53
miRNA : bmo-mir-34	target: gi|114052001|ref|NM_001046981.1|	position 385
miRNA : bmo-mir-34	target: gi|114051917|ref|NM_001046975.1|	position 63
miRNA : bmo-mir-34	target: gi|114051739|ref|NM_001046963.1|	position 424
miRNA : bmo-mir-34	target: gi|114051482|ref|NM_001046836.1|	position 102
miRNA : bmo-mir-34	target: gi|114051212|ref|NM_001046920.1|	position 89
miRNA : bmo-mir-34	target: gi|114051012|ref|NM_001046934.1|	position 133
miRNA : bmo-mir-34	target: gi|114050834|ref|NM_001046942.1|	position 25
miRNA : bmo-mir-34	target: gi|114050788|ref|NM_001046691.1|	position 493
miRNA : bmo-mir-34	target: gi|112983443|ref|NM_001043509.1|	position 32
miRNA : bmo-mir-34	target: gi|112983261|ref|NM_001044149.1|	position 173
miRNA : bmo-mir-34	target: gi|112983261|ref|NM_001044149.1|	position 240
miRNA : bmo-mir-34	target: gi|112982963|ref|NM_001043627.1|	position 39
miRNA : bmo-mir-34	target: gi|112982923|ref|NM_001043458.1|	position 97
miRNA : bmo-mir-34	target: gi|112982694|ref|NM_001043444.1|	position 196
miRNA : bmo-mir-34	target: gi|112734729|ref|NM_001043315.1|	position 626
miRNA : bmo-mir-34	target: gi|110796921|dbj|AB201230.1|	position 230
miRNA : bmo-mir-34	target: gi|103058157|gb|DQ515931.1|	position 134
miRNA : bmo-mir-34	target: gi|103058157|gb|DQ515931.1|	position 4
miRNA : bmo-mir-34	target: gi|95103163|gb|DQ443434.1|	position 1
miRNA : bmo-mir-34	target: gi|95103123|gb|DQ443414.1|	position 921
miRNA : bmo-mir-34	target: gi|95103099|gb|DQ443402.1|	position 157
miRNA : bmo-mir-34	target: gi|95102965|gb|DQ443335.1|	position 21
miRNA : bmo-mir-34	target: gi|95102869|gb|DQ443287.1|	position 559
miRNA : bmo-mir-34	target: gi|89213693|gb|DQ402511.1|	position 220
miRNA : bmo-mir-34	target: gi|87248564|gb|DQ311391.1|	position 826
miRNA : bmo-mir-34	target: gi|87248490|gb|DQ311354.1|	position 318
miRNA : bmo-mir-34	target: gi|87248090|gb|DQ311153.1|	position 216
miRNA : bmo-mir-34	target: gi|87248074|gb|DQ311145.1|	position 734
miRNA : bmo-mir-34	target: gi|85363119|gb|DQ342046.1|	position 109
miRNA : bmo-mir-34	target: gi|77379389|gb|DQ209269.1|	position 256
miRNA : bmo-mir-34	target: gi|76577780|gb|DQ201183.1|	position 137
miRNA : bmo-mir-34	target: gi|61191877|gb|AY945209.1|	position 70
miRNA : bmo-mir-34	target: gi|60592744|dbj|AB206401.1|	position 176
miRNA : bmo-mir-34	target: gi|56342246|dbj|AB167958.1|	position 9
miRNA : bmo-mir-34	target: gi|55583294|dbj|AB100454.1|	position 43
miRNA : bmo-mir-34	target: gi|54290088|dbj|AB177622.1|	position 1372
miRNA : bmo-mir-34	target: gi|54290088|dbj|AB177622.1|	position 437
miRNA : bmo-mir-34	target: gi|49064962|dbj|AB113086.1|	position 158
miRNA : bmo-mir-34	target: gi|49022671|dbj|AB166726.1|	position 230
miRNA : bmo-mir-34	target: gi|16903865|gb|AF426830.1|	position 136
miRNA : bmo-mir-34	target: gi|15076609|dbj|AB063488.1|	position 343
miRNA : bmo-mir-34	target: gi|994848|gb|S78369.1|	position 87
miRNA : bmo-mir-34	target: gi|160333257|ref|NM_001110340.1|	position 612
miRNA : bmo-mir-34	target: gi|160333252|ref|NM_001110343.1|	position 608
miRNA : bmo-mir-34	target: gi|158536409|gb|EU183410.1|	position 1469
miRNA : bmo-mir-34	target: gi|157367288|gb|EU082076.1|	position 17
miRNA : bmo-mir-34	target: gi|156255209|ref|NM_001102463.1|	position 901
miRNA : bmo-mir-34	target: P116(387BP)	position 27
miRNA : bmo-mir-34	target: 037_037039F_2005-08-16_WD-050816	position 137
miRNA : bmo-mir-34	target: 04-10_WD-050410--[001-001377-2005-04-10-WD-050410]	position 616
miRNA : bmo-mir-34	target: 001_001403_2005-04-12_WD-050412()	position 73
miRNA : bmo-mir-34	target: 001_001361_2005-04-09_WD-050409(SL??GI:86464688,??ACTIN2)	position 1
miRNA : bmo-mir-34	target: 001_001361_2005-04-09_WD-050409(SL??GI:86464688,??ACTIN2)	position 143
miRNA : bmo-mir-34	target: C_C135F_2005-09-13_WDWXJ-050913??????PROMOTINGPROTEIN??	position 60
miRNA : bmo-mir-34	target: C_C135F_2005-09-13_WDWXJ-050913??????PROMOTINGPROTEIN??	position 37
miRNA : bmo-mir-34	target: AB106876150..455B.MORIBMCRZMRNAFORCORAZONINPREPROHORMONE	position 138
miRNA : bmo-mir-34	target: BMOPTTHP134..708B.MORIPREPROPTTHMRNA	position 155
miRNA : bmo-mir-34	target: AB0474871242..1958B.MORIBMWCP8MRNAFORCUTICLEPROTEIN	position 2
miRNA : bmo-mir-34	target: AF372836127..1563B.MORIDOPADECARBOXYLASEMRNA	position 111
miRNA : bmo-mir-34	target: AB04163447..1348B.MORIEN03MRNAFORIDGFLIKEPROTEIN	position 121
miRNA : bmo-mir-34	target: AB01752013..597B.MORIMRNAFORBACTERIOPHAGET7LYSOZYME-LIKEPROTEIN2(BTL-LP2)	position 1
miRNA : bmo-mir-34	target: AF025542221..4639B.MORIINSULINRECEPTOR-LIKEPROTEINPRECURSOR(BIR)MRNA	position 961
miRNA : bmo-mir-34	target: AB01338632..1384B.MORIS-ALPMRNAFORSOLUBLEALKALINEPHOSPHATASE	position 426
miRNA : bmo-mir-34	target: BMOBMSQD271..982B.MORISILKWORMMRNAFORBMSQD-2(SQDPROTEINHOMOLOGUE)	position 45
miRNA : bmo-mir-34	target: BMO50KDAL88..1389B.MORISILKWORMMRNAFOR50KDALECTIN	position 109
miRNA : bmo-mir-34	target: BMU94993228..1244B.MORIRAD51HOMOLOG(RAD51)MRNA	position 15
miRNA : bmo-mir-34	target: S7750831..1065B.MORICYSTEINEPROTEINASE[B.MORI=SILKMOTHS,PUPAE,EGGS,MRNA,1465NT].	position 269
miRNA : bmo-mir-34	target: BMGOBP16..500B.MORIB.MORIMRNAFORGENERALODORANTBINDINGPROTEIN1.	position 23
miRNA : bmo-mir-34	target: 570_wd_040904	position 333
miRNA : bmo-mir-34	target: 6190_006_2005_05_13	position 103
miRNA : bmo-mir-46	target: gi|114052213|ref|NM_001046764.1|	position 91
miRNA : bmo-mir-46	target: gi|114052203|ref|NM_001046766.1|	position 235
miRNA : bmo-mir-46	target: gi|1109603|dbj|D25320.1|BMO14BA	position 107
miRNA : bmo-mir-46*	target: gi|114052391|ref|NM_001047044.1|	position 91
miRNA : bmo-mir-46*	target: gi|114051997|ref|NM_001046738.1|	position 51
miRNA : bmo-mir-79	target: gi|114052712|ref|NM_001047078.1|	position 265
miRNA : bmo-mir-79	target: AF35258326..256B.MORIKAZAL-TYPESERINEPROTEINASEINHIBITOR1(SPI1)MRNA	position 80
miRNA : bmo-mir-87	target: gi|114052451|ref|NM_001047012.1|	position 90
miRNA : bmo-mir-87	target: gi|112983581|ref|NM_001043884.1|	position 11
miRNA : bmo-mir-87	target: gi|217285|dbj|D90083.1|BMOPTTHP4	position 11
miRNA : bmo-mir-87	target: BMOPTTHP134..708B.MORIPREPROPTTHMRNA	position 11
miRNA : bmo-mir-133	target: gi|145553913|dbj|AB263201.1|	position 523
miRNA : bmo-mir-133	target: gi|112983859|ref|NM_001043820.1|	position 307
miRNA : bmo-mir-133	target: gi|112983367|ref|NM_001043533.1|	position 523
miRNA : bmo-mir-133	target: gi|89213693|gb|DQ402511.1|	position 684
miRNA : bmo-mir-133	target: gi|56342248|dbj|AB167959.1|	position 532
miRNA : bmo-mir-133	target: gi|21624016|dbj|AB062740.1|	position 523
miRNA : bmo-mir-184	target: gi|95102979|gb|DQ443342.1|	position 12
miRNA : bmo-mir-184	target: C_C46_2005-09-10_WDOTHERS-050910_1	position 55
miRNA : bmo-mir-210	target: gi|121582238|dbj|AB162107.1|	position 42
miRNA : bmo-mir-210	target: gi|119496936|gb|EF139225.1|	position 41
miRNA : bmo-mir-210	target: gi|114053180|ref|NM_001047064.1|	position 42
miRNA : bmo-mir-210	target: gi|114053176|ref|NM_001046830.1|	position 94
miRNA : bmo-mir-210	target: gi|114052574|ref|NM_001047015.1|	position 18
miRNA : bmo-mir-210	target: gi|112983889|ref|NM_001043933.1|	position 63
miRNA : bmo-mir-210	target: gi|114051919|ref|NM_001046972.1|	position 264
miRNA : bmo-mir-210	target: gi|114051737|ref|NM_001046961.1|	position 32
miRNA : bmo-mir-210	target: gi|114051565|ref|NM_001046841.1|	position 70
miRNA : bmo-mir-210	target: gi|114051446|ref|NM_001046901.1|	position 8
miRNA : bmo-mir-210	target: gi|114051098|ref|NM_001046932.1|	position 5
miRNA : bmo-mir-210	target: gi|114051012|ref|NM_001046934.1|	position 430
miRNA : bmo-mir-210	target: gi|114050836|ref|NM_001046944.1|	position 506
miRNA : bmo-mir-210	target: gi|112983359|ref|NM_001044179.1|	position 24
miRNA : bmo-mir-210	target: gi|112983317|ref|NM_001043499.1|	position 273
miRNA : bmo-mir-210	target: gi|112983183|ref|NM_001044137.1|	position 1
miRNA : bmo-mir-210	target: gi|112982949|ref|NM_001043460.1|	position 17
miRNA : bmo-mir-210	target: gi|110796921|dbj|AB201230.1|	position 294
miRNA : bmo-mir-210	target: gi|110796921|dbj|AB201230.1|	position 518
miRNA : bmo-mir-210	target: gi|95103099|gb|DQ443402.1|	position 59
miRNA : bmo-mir-210	target: gi|95102783|gb|DQ443244.1|	position 506
miRNA : bmo-mir-210	target: gi|95102747|gb|DQ443226.1|	position 6
miRNA : bmo-mir-210	target: gi|94039259|dbj|AB164390.1|	position 355
miRNA : bmo-mir-210	target: gi|87248478|gb|DQ311348.1|	position 216
miRNA : bmo-mir-210	target: gi|87248374|gb|DQ311296.1|	position 44
miRNA : bmo-mir-210	target: gi|66351069|emb|AJ874107.1|	position 17
miRNA : bmo-mir-210	target: gi|49022671|dbj|AB166726.1|	position 294
miRNA : bmo-mir-210	target: gi|38141764|dbj|AB092510.1|	position 32
miRNA : bmo-mir-210	target: gi|16903865|gb|AF426830.1|	position 152
miRNA : bmo-mir-210	target: gi|3399723|dbj|AB011069.1|	position 273
miRNA : bmo-mir-210	target: gi|157412325|ref|NM_001105234.1|	position 248
miRNA : bmo-mir-210	target: gi|157073864|dbj|AB273625.1|	position 42
miRNA : bmo-mir-210	target: 257_LYL-040821_264_LYL-040821_791_LBO(????ENSANGP00000021837????GI:60401873)	position 175
miRNA : bmo-mir-210	target: 0907-12	position 84
miRNA : bmo-mir-210	target: BMOSGH136..1085B.MORISGF-1MRNAFORSILKGLANDFACTOR-1	position 90
miRNA : bmo-mir-210	target: AF287251114..626B.MORICALCINEURINB(CNB)MRNA	position 52
miRNA : bmo-mir-210	target: AB016836159..2135B.MORIMRNAFORHEATSHOCK70KDPROTEINCOGNATE	position 59
miRNA : bmo-mir-210	target: 006035_2005_05_08	position 15
miRNA : bmo-mir-263a	target: gi|68144075|gb|DQ086424.1|	position 267
miRNA : bmo-mir-263b	target: gi|114326260|ref|NM_001043943.2|	position 639
miRNA : bmo-mir-263b	target: gi|114052586|ref|NM_001046793.1|	position 347
miRNA : bmo-mir-263b	target: gi|114052017|ref|NM_001046736.1|	position 598
miRNA : bmo-mir-263b	target: gi|114051014|ref|NM_001046935.1|	position 118
miRNA : bmo-mir-263b	target: gi|95103035|gb|DQ443370.1|	position 4
miRNA : bmo-mir-263b	target: gi|71564290|gb|DQ118523.1|	position 34
miRNA : bmo-mir-263b	target: gi|61191877|gb|AY945209.1|	position 100
miRNA : bmo-mir-263b	target: gi|61162117|dbj|AB190294.1|	position 61
miRNA : bmo-mir-263b	target: gi|55583294|dbj|AB100454.1|	position 33
miRNA : bmo-mir-263b	target: gi|28804516|dbj|AB090887.1|	position 5
miRNA : bmo-mir-263b	target: gi|16224047|gb|AF336804.1|AF336804	position 225
miRNA : bmo-mir-263b	target: BMAJ806214..1137B.MORIMRNAFORTATA-BINDINGPROTEIN.	position 17
miRNA : bmo-mir-263b	target: BMU63843224..1534B.MORIHEPATOCYTENUCLEARFACTOR4ISOFORMA(BMHNF-4)MRNA	position 151
miRNA : bmo-mir-263b	target: 006035_2005_05_08	position 17
miRNA : bmo-mir-263b*	target: gi|112984129|ref|NM_001043967.1|	position 169
miRNA : bmo-mir-263b*	target: gi|112983321|ref|NM_001043538.1|	position 108
miRNA : bmo-mir-263b*	target: gi|95102991|gb|DQ443348.1|	position 108
miRNA : bmo-mir-275	target: gi|119496936|gb|EF139225.1|	position 68
miRNA : bmo-mir-275	target: gi|114053124|ref|NM_001046870.1|	position 102
miRNA : bmo-mir-275	target: gi|114052223|ref|NM_001046765.1|	position 164
miRNA : bmo-mir-275	target: gi|112982949|ref|NM_001043460.1|	position 371
miRNA : bmo-mir-275	target: gi|109119902|dbj|AB262581.1|	position 163
miRNA : bmo-mir-275	target: gi|103058157|gb|DQ515931.1|	position 52
miRNA : bmo-mir-275	target: gi|95102869|gb|DQ443287.1|	position 526
miRNA : bmo-mir-275	target: gi|66351069|emb|AJ874107.1|	position 370
miRNA : bmo-mir-275	target: gi|60592744|dbj|AB206401.1|	position 247
miRNA : bmo-mir-275	target: gi|52421186|dbj|AB190802.1|	position 34
miRNA : bmo-mir-275	target: gi|4226169|dbj|AB023084.1|	position 46
miRNA : bmo-mir-275	target: gi|153791248|ref|NM_001099844.1|	position 100
miRNA : bmo-mir-275	target: 373_WD-040826(GLYCERALDEHYDE-3-PHOSPHATEDEHYDROGENASE??GI:60401889)	position 163
miRNA : bmo-mir-277	target: gi|112983573|ref|NM_001043889.1|	position 1
miRNA : bmo-mir-279*	target: gi|122935287|gb|EF210328.1|	position 23
miRNA : bmo-mir-279*	target: gi|114051633|ref|NM_001046954.1|	position 56
miRNA : bmo-mir-279*	target: gi|114051631|ref|NM_001046953.1|	position 135
miRNA : bmo-mir-279*	target: gi|114050766|ref|NM_001046938.1|	position 281
miRNA : bmo-mir-279*	target: gi|114050748|ref|NM_001046643.1|	position 40
miRNA : bmo-mir-279*	target: gi|112983455|ref|NM_001043423.1|	position 271
miRNA : bmo-mir-279*	target: gi|112983447|ref|NM_001044069.1|	position 617
miRNA : bmo-mir-279*	target: gi|112983175|ref|NM_001043566.1|	position 24
miRNA : bmo-mir-279*	target: gi|112982893|ref|NM_001043456.1|	position 66
miRNA : bmo-mir-279*	target: gi|111608110|gb|DQ646409.1|	position 4
miRNA : bmo-mir-279*	target: gi|111608110|gb|DQ646409.1|	position 28
miRNA : bmo-mir-279*	target: gi|87248622|gb|DQ311420.1|	position 1
miRNA : bmo-mir-279*	target: gi|59797022|dbj|AB188256.1|	position 2918
miRNA : bmo-mir-279*	target: gi|53850453|dbj|AB192342.1|	position 96
miRNA : bmo-mir-279*	target: gi|457768|emb|Z30348.1|	position 244
miRNA : bmo-mir-279*	target: gi|91845485|gb|BY943207.1|BY943207	position 56
miRNA : bmo-mir-279*	target: gi|157367288|gb|EU082076.1|	position 17
miRNA : bmo-mir-279*	target: E_E21_2005-09-23_WDOTHERS-050923	position 65
miRNA : bmo-mir-279*	target: 007_007027_2005-05-15_WD-050515(APOLIPOPHORINIII_3)	position 7
miRNA : bmo-mir-279*	target: AB07230982..1455B.MORIBMTUB3GENEFORBETA-TUBULIN	position 201
miRNA : bmo-mir-279*	target: D38159106..4176B.MORIMRNAFORXANTHINEDEHYDROGENASE	position 17
miRNA : bmo-mir-279*	target: 380	position 26
miRNA : bmo-mir-281a	target: gi|114051979|ref|NM_001046735.1|	position 272
miRNA : bmo-mir-281a	target: gi|112982734|ref|NM_001043658.1|	position 35
miRNA : bmo-mir-281a	target: gi|103058157|gb|DQ515931.1|	position 66
miRNA : bmo-mir-281a	target: gi|95102827|gb|DQ443266.1|	position 11
miRNA : bmo-mir-281a	target: gi|95102547|gb|DQ443123.1|	position 381
miRNA : bmo-mir-281a	target: gi|52421186|dbj|AB190802.1|	position 13
miRNA : bmo-mir-281a	target: gi|37359626|emb|AJ457827.1|	position 35
miRNA : bmo-mir-281a	target: gi|1109603|dbj|D25320.1|BMO14BA	position 107
miRNA : bmo-mir-281a	target: 030015	position 42
miRNA : bmo-mir-281a*	target: gi|114051549|ref|NM_001046646.1|	position 70
miRNA : bmo-mir-282	target: gi|114051549|ref|NM_001046646.1|	position 90
miRNA : bmo-mir-282	target: gi|114051466|ref|NM_001046834.1|	position 59
miRNA : bmo-mir-282	target: gi|112983183|ref|NM_001044137.1|	position 24
miRNA : bmo-mir-282	target: gi|87248568|gb|DQ311393.1|	position 60
miRNA : bmo-mir-282	target: gi|68160235|gb|DQ085777.1|	position 73
miRNA : bmo-mir-282	target: gi|52421186|dbj|AB190802.1|	position 27
miRNA : bmo-mir-282	target: gi|4753669|emb|AJ131752.1|	position 324
miRNA : bmo-mir-282	target: 5148	position 502
miRNA : bmo-mir-282	target: 5148DNAJ-LIKE	position 503
miRNA : bmo-mir-305	target: gi|146424693|dbj|AB274989.1|	position 450
miRNA : bmo-mir-305	target: gi|114052277|ref|NM_001046768.1|	position 78
miRNA : bmo-mir-305	target: gi|112983359|ref|NM_001044179.1|	position 57
miRNA : bmo-mir-305	target: gi|87248236|gb|DQ311226.1|	position 182
miRNA : bmo-mir-305	target: 001_001301R_2005-04-06_WD-050406E-PCR	position 182
miRNA : bmo-mir-305*	target: gi|147883243|gb|EF554692.1|	position 620
miRNA : bmo-mir-305*	target: gi|139001730|dbj|AB239447.1|	position 275
miRNA : bmo-mir-305*	target: gi|119496936|gb|EF139225.1|	position 24
miRNA : bmo-mir-305*	target: gi|114053232|ref|NM_001046825.1|	position 187
miRNA : bmo-mir-305*	target: gi|114052670|ref|NM_001047077.1|	position 485
miRNA : bmo-mir-305*	target: gi|114051565|ref|NM_001046841.1|	position 189
miRNA : bmo-mir-305*	target: gi|114050832|ref|NM_001046693.1|	position 249
miRNA : bmo-mir-305*	target: gi|112983321|ref|NM_001043538.1|	position 91
miRNA : bmo-mir-305*	target: gi|95102991|gb|DQ443348.1|	position 91
miRNA : bmo-mir-305*	target: gi|37857712|dbj|AB124799.1|	position 25
miRNA : bmo-mir-305*	target: gi|167736343|ref|NM_001114594.1|	position 2
miRNA : bmo-mir-305*	target: gi|157412309|ref|NM_001105226.1|	position 353
miRNA : bmo-mir-305*	target: gi|153791245|ref|NM_001099840.1|	position 281
miRNA : bmo-mir-305*	target: 5021	position 11
miRNA : bmo-mir-305*	target: 5021	position 37
miRNA : bmo-mir-305*	target: TRANSLATIONALLYCONTROLLEDTUMORPROTEIN	position 25
miRNA : bmo-mir-305*	target: AB041639198..1055B.MORIEN86MRNAFORTIA-1LIKEPROTEIN	position 17
miRNA : bmo-mir-305*	target: AB016836159..2135B.MORIMRNAFORHEATSHOCK70KDPROTEINCOGNATE	position 201
miRNA : bmo-mir-305*	target: BMU3028934..213B.MORIENBOCINMRNA	position 281
miRNA : bmo-mir-305*	target: 006124	position 5
miRNA : bmo-mir-307	target: gi|112982963|ref|NM_001043627.1|	position 116
miRNA : bmo-mir-307	target: gi|87248278|gb|DQ311247.1|	position 26
miRNA : bmo-mir-307	target: gi|155988|gb|M36290.1|BMODNA	position 14
miRNA : bmo-mir-317	target: gi|114053124|ref|NM_001046870.1|	position 77
miRNA : bmo-mir-317	target: gi|114053116|ref|NM_001047069.1|	position 1
miRNA : bmo-mir-317	target: gi|114051492|ref|NM_001046837.1|	position 939
miRNA : bmo-mir-317	target: gi|112983321|ref|NM_001043538.1|	position 109
miRNA : bmo-mir-317	target: gi|95102991|gb|DQ443348.1|	position 109
miRNA : bmo-mir-317	target: gi|95102681|gb|DQ443190.1|	position 107
miRNA : bmo-mir-317	target: gi|83628245|gb|DQ310733.1|	position 526
miRNA : bmo-mir-317	target: gi|55583294|dbj|AB100454.1|	position 29
miRNA : bmo-bantam	target: PROFILIN	position 299
miRNA : bmo-mir-100-like	target: gi|114052101|ref|NM_001046752.1|	position 121
miRNA : bmo-mir-100-like	target: gi|153791458|ref|NM_001099841.1|	position 123
# The detailed information for the binding between miRNAs and their potential target sites is listed as follows:
	target: gi|95102771|gb|DQ443238.1|
	length: 127
	miRNA : bmo-let-7a
	length: 20
	mfe: -24.3 kcal/mol
	p-value: 0.013693
	position 18
	target 5' A U C U 3'
	GUGC GCUUG CUACCUC
	UAUG UGGAU GAUGGAG
	miRNA 3' UGA U 5'
	target: gi|82792183|gb|DQ286554.1|
	length: 180
	miRNA : bmo-let-7a
	length: 20
	mfe: -25.9 kcal/mol
	p-value: 0.010934
	position 12
	target 5' U U A 3'
	ACUAUA UAACUUAUUACCU
	UGAUAU GUUGGAUGAUGGA
	miRNA 3' G 5'
	target: gi|157412319|ref|NM_001105230.1|
	length: 110
	miRNA : bmo-let-7a
	length: 20
	mfe: -21.2 kcal/mol
	p-value: 0.046158
	position 27
	target 5' A U G 3'
	GC AUCUGCUGCUUU
	UG UGGAUGAUGGAG
	miRNA 3' UGAUA U 5'
	target: 8074
	length: 529
	miRNA : bmo-let-7a
	length: 20
	mfe: -26.5 kcal/mol
	p-value: 0.031947
	position 246
	target 5' U U U 3'
	UUGUACAACUU CUACCUU
	GAUAUGUUGGA GAUGGAG
	miRNA 3' U U 5'
	target: (24)12_LYL040804
	length: 395
	miRNA : bmo-let-7a
	length: 20
	mfe: -26.5 kcal/mol
	p-value: 0.023017
	position 116
	target 5' U U U 3'
	UUGUACAACUU CUACCUU
	GAUAUGUUGGA GAUGGAG
	miRNA 3' U U 5'
	target: AB08583522..1245B.MORIBMCPAMRNAFORCUTICLEPROTEIN
	length: 80
	miRNA : bmo-let-7a
	length: 20
	mfe: -23.9 kcal/mol
	p-value: 0.008329
	position 54
	target 5' A UG U 3'
	AU GAUC ACUGCCUC
	UA UUGG UGAUGGAG
	miRNA 3' UGA UG A 5'
	target: BMGOBP16..500B.MORIB.MORIMRNAFORGENERALODORANTBINDINGPROTEIN1.
	length: 104
	miRNA : bmo-let-7a
	length: 20
	mfe: -21.4 kcal/mol
	p-value: 0.039249
	position 4
	target 5' A G C 3'
	ACUG ACAAU ACUACUUC
	UGAU UGUUG UGAUGGAG
	miRNA 3' A GA 5'
	target: gi|114052782|ref|NM_001046814.1|
	length: 185
	miRNA : bmo-let-7a*
	length: 21
	mfe: -22.7 kcal/mol
	p-value: 0.047470
	position 78
	target 5' C U 3'
	GGCUAUGCAGU
	CCGAUAUGUCA
	miRNA 3' UUUCAAUCGU 5'
	target: gi|110796921|dbj|AB201230.1|
	length: 1100
	miRNA : bmo-let-7a*
	length: 21
	mfe: -27.5 kcal/mol
	p-value: 0.049082
	position 13
	target 5' C C C 3'
	GGAGUUGGCG GGC AUGCGG
	UUUCAAUCGU CCG UAUGUC
	miRNA 3' A A 5'
	target: gi|52138481|dbj|AB181197.1|
	length: 723
	miRNA : bmo-let-7a*
	length: 21
	mfe: -27.5 kcal/mol
	p-value: 0.032334
	position 13
	target 5' C C C 3'
	GGAGUUGGCG GGC AUGCGG
	UUUCAAUCGU CCG UAUGUC
	miRNA 3' A A 5'
	target: gi|49064964|dbj|AB113087.1|
	length: 292
	miRNA : bmo-let-7a*
	length: 21
	mfe: -27.5 kcal/mol
	p-value: 0.011317
	position 13
	target 5' C C C 3'
	GGAGUUGGCG GGC AUGCGG
	UUUCAAUCGU CCG UAUGUC
	miRNA 3' A A 5'
	target: gi|49064962|dbj|AB113086.1|
	length: 226
	miRNA : bmo-let-7a*
	length: 21
	mfe: -27.5 kcal/mol
	p-value: 0.008062
	position 13
	target 5' C C C 3'
	GGAGUUGGCG GGC AUGCGG
	UUUCAAUCGU CCG UAUGUC
	miRNA 3' A A 5'
	target: gi|49022671|dbj|AB166726.1|
	length: 479
	miRNA : bmo-let-7a*
	length: 21
	mfe: -27.5 kcal/mol
	p-value: 0.020623
	position 13
	target 5' C C C 3'
	GGAGUUGGCG GGC AUGCGG
	UUUCAAUCGU CCG UAUGUC
	miRNA 3' A A 5'
	target: S744392..1903B.MORISILKFIBROINHEAVYCHAIN{3'REGION}
	length: 722
	miRNA : bmo-let-7a*
	length: 21
	mfe: -27.4 kcal/mol
	p-value: 0.033487
	position 449
	target 5' C C GG A 3'
	GGAG UGGCAGG AUACGG
	UUUC AUCGUCC UAUGUC
	miRNA 3' A GA A 5'
	target: gi|112983480|ref|NM_001043419.1|
	length: 76
	miRNA : bmo-mir-1
	length: 22
	mfe: -21.3 kcal/mol
	p-value: 0.030818
	position 27
	target 5' C C CG G 3'
	UCG AC UUUUACAUUCCG
	GGU UG GAAAUGUAAGGU
	miRNA 3' GA A AA 5'
	target: gi|112982656|ref|NM_001044175.1|
	length: 326
	miRNA : bmo-mir-1*
	length: 22
	mfe: -24.3 kcal/mol
	p-value: 0.049057
	position 303
	target 5' U U U 3'
	UAAGGA GUACGGA
	AUUCCU CGUGCCU
	miRNA 3' ACCCUUC U U 5'
	target: gi|63079227|gb|AY950503.1|
	length: 211
	miRNA : bmo-mir-1*
	length: 22
	mfe: -23.6 kcal/mol
	p-value: 0.040048
	position 28
	target 5' C U U 3'
	AAGGGA GCAUGGAG
	UUCCUU CGUGCCUU
	miRNA 3' ACCCUUCA 5'
	target: AF025542221..4639B.MORIINSULINRECEPTOR-LIKEPROTEINPRECURSOR(BIR)MRNA
	length: 1381
	miRNA : bmo-mir-1*
	length: 22
	mfe: -28.8 kcal/mol
	p-value: 0.040752
	position 946
	target 5' G C G GC C G 3'
	GG GA GG GGG GGCGCGGGG
	CC CU UC UCC UCGUGCCUU
	miRNA 3' A AU U 5'
	target: gi|114052285|ref|NM_001046665.1|
	length: 534
	miRNA : bmo-mir-2a-1
	length: 23
	mfe: -30.7 kcal/mol
	p-value: 0.007730
	position 274
	target 5' C U 3'
	AGCUGGCUGUGAUA
	UCGACCGACACUAU
	miRNA 3' CGAGUAGUU 5'
	target: gi|114050868|ref|NM_001046697.1|
	length: 88
	miRNA : bmo-mir-2a-1
	length: 23
	mfe: -21.0 kcal/mol
	p-value: 0.045534
	position 47
	target 5' G U UU A 3'
	UUAUCGA UUG GUUGUGAUG
	AGUAGUU GAC CGACACUAU
	miRNA 3' CG UC 5'
	target: gi|114050854|ref|NM_001046694.1|
	length: 118
	miRNA : bmo-mir-2a-1
	length: 23
	mfe: -22.1 kcal/mol
	p-value: 0.040043
	position 18
	target 5' A UU A 3'
	CGAAGUU CUGUGAUG
	GUUUCGA GACACUAU
	miRNA 3' CGAGUA CC 5'
	target: gi|112982789|ref|NM_001043431.1|
	length: 160
	miRNA : bmo-mir-2a-1
	length: 23
	mfe: -23.2 kcal/mol
	p-value: 0.036010
	position 83
	target 5' A AG UU UA A A A 3'
	GCUUA C AGU UGG C UGUGAUA
	CGAGU G UCG ACC G ACACUAU
	miRNA 3' A UU 5'
	target: gi|7637409|dbj|AB040670.2|
	length: 184
	miRNA : bmo-mir-2a-1
	length: 23
	mfe: -27.5 kcal/mol
	p-value: 0.006879
	position 41
	target 5' A U C 3'
	GAAGCUGG CUGUGGU
	UUUCGACC GACACUA
	miRNA 3' CGAGUAG U 5'
	target: gi|163838585|dbj|AB327185.1|
	length: 910
	miRNA : bmo-mir-2a-1
	length: 23
	mfe: -30.3 kcal/mol
	p-value: 0.016579
	position 674
	target 5' U CG C 3'
	CUCA CGAAGCUGG UGUGGU
	GAGU GUUUCGACC ACACUA
	miRNA 3' C A G U 5'
	target: gi|114051044|ref|NM_001046855.1|
	length: 297
	miRNA : bmo-mir-2a-1*
	length: 23
	mfe: -25.5 kcal/mol
	p-value: 0.028907
	position 42
	target 5' A CU A AC A 3'
	UAUGAC G AACUGGC UUGAUGC
	AUACUG U UUGGCUG AACUACG
	miRNA 3' A G 5'
	target: gi|112983429|ref|NM_001043515.1|
	length: 198
	miRNA : bmo-mir-2a-1*
	length: 23
	mfe: -23.5 kcal/mol
	p-value: 0.040829
	position 77
	target 5' G A A 3'
	AUG CAAAUCG UU UGAUGC
	UAC GUUUGGC GA ACUACG
	miRNA 3' A U U A G 5'
	target: gi|87248568|gb|DQ311393.1|
	length: 644
	miRNA : bmo-mir-2a-1*
	length: 23
	mfe: -28.9 kcal/mol
	p-value: 0.018841
	position 289
	target 5' G GU GU G U 3'
	GACG GACCG GCUU UGGUGCC
	CUGU UUGGC UGAA ACUACGG
	miRNA 3' AUA 5'
	target: gi|60592744|dbj|AB206401.1|
	length: 353
	miRNA : bmo-mir-2a-1*
	length: 23
	mfe: -25.9 kcal/mol
	p-value: 0.030046
	position 144
	target 5' U A G C 3'
	UGA AAA UG CUUUGAUGCC
	ACU UUU GC GAAACUACGG
	miRNA 3' AU G G U 5'
	target: 590-WD-040906
	length: 981
	miRNA : bmo-mir-2a-1*
	length: 23
	mfe: -29.7 kcal/mol
	p-value: 0.022211
	position 345
	target 5' A GU GU G U 3'
	GACG GACCG GCUU UGAUGCC
	CUGU UUGGC UGAA ACUACGG
	miRNA 3' AUA 5'
	target: S744392..1903B.MORISILKFIBROINHEAVYCHAIN{3'REGION}
	length: 722
	miRNA : bmo-mir-2a-1*
	length: 23
	mfe: -27.0 kcal/mol
	p-value: 0.042465
	position 183
	target 5' A UG C C G 3'
	G GAGCUG CU UGGUGCU
	C UUUGGC GA ACUACGG
	miRNA 3' AUA UG U A 5'
	target: 102_wdjcy_041217
	length: 556
	miRNA : bmo-mir-2a-1*
	length: 23
	mfe: -27.2 kcal/mol
	p-value: 0.030125
	position 153
	target 5' G CA UC G A U 3'
	GUGAU GG AC GAC UUGAUGCC
	UACUG UU UG CUG AACUACGG
	miRNA 3' A G A 5'
	target: gi|114052285|ref|NM_001046665.1|
	length: 534
	miRNA : bmo-mir-2a-2
	length: 23
	mfe: -30.7 kcal/mol
	p-value: 0.007730
	position 274
	target 5' C U 3'
	AGCUGGCUGUGAUA
	UCGACCGACACUAU
	miRNA 3' CGAGUAGUU 5'
	target: gi|114050868|ref|NM_001046697.1|
	length: 88
	miRNA : bmo-mir-2a-2
	length: 23
	mfe: -21.0 kcal/mol
	p-value: 0.045534
	position 47
	target 5' G U UU A 3'
	UUAUCGA UUG GUUGUGAUG
	AGUAGUU GAC CGACACUAU
	miRNA 3' CG UC 5'
	target: gi|114050854|ref|NM_001046694.1|
	length: 118
	miRNA : bmo-mir-2a-2
	length: 23
	mfe: -22.1 kcal/mol
	p-value: 0.040043
	position 18
	target 5' A UU A 3'
	CGAAGUU CUGUGAUG
	GUUUCGA GACACUAU
	miRNA 3' CGAGUA CC 5'
	target: gi|112982789|ref|NM_001043431.1|
	length: 160
	miRNA : bmo-mir-2a-2
	length: 23
	mfe: -23.2 kcal/mol
	p-value: 0.036010
	position 83
	target 5' A AG UU UA A A A 3'
	GCUUA C AGU UGG C UGUGAUA
	CGAGU G UCG ACC G ACACUAU
	miRNA 3' A UU 5'
	target: gi|7637409|dbj|AB040670.2|
	length: 184
	miRNA : bmo-mir-2a-2
	length: 23
	mfe: -27.5 kcal/mol
	p-value: 0.006879
	position 41
	target 5' A U C 3'
	GAAGCUGG CUGUGGU
	UUUCGACC GACACUA
	miRNA 3' CGAGUAG U 5'
	target: gi|163838585|dbj|AB327185.1|
	length: 910
	miRNA : bmo-mir-2a-2
	length: 23
	mfe: -30.3 kcal/mol
	p-value: 0.016579
	position 674
	target 5' U CG C 3'
	CUCA CGAAGCUGG UGUGGU
	GAGU GUUUCGACC ACACUA
	miRNA 3' C A G U 5'
	target: gi|114052285|ref|NM_001046665.1|
	length: 534
	miRNA : bmo-mir-2b
	length: 23
	mfe: -31.9 kcal/mol
	p-value: 0.004911
	position 266
	target 5' C U CC U 3'
	AC C GC AGCUGGCUGUGAUA
	UG G UG UCGACCGACACUAU
	miRNA 3' A U UU 5'
	target: gi|114051482|ref|NM_001046836.1|
	length: 169
	miRNA : bmo-mir-2b
	length: 23
	mfe: -25.9 kcal/mol
	p-value: 0.012135
	position 107
	target 5' G C A 3'
	CAACAA GC GCUGUGGUA
	GUUGUU CG CGACACUAU
	miRNA 3' UGA U AC 5'
	target: gi|114050854|ref|NM_001046694.1|
	length: 118
	miRNA : bmo-mir-2b
	length: 23
	mfe: -26.8 kcal/mol
	p-value: 0.004878
	position 10
	target 5' A AA UU A 3'
	ACUUA ACGAAGUU CUGUGAUG
	UGAGU UGUUUCGA GACACUAU
	miRNA 3' CC 5'
	target: gi|112982789|ref|NM_001043431.1|
	length: 160
	miRNA : bmo-mir-2b
	length: 23
	mfe: -23.5 kcal/mol
	p-value: 0.031675
	position 83
	target 5' A A UU UA A A A 3'
	GCUU AGC AGU UGG C UGUGAUA
	UGAG UUG UCG ACC G ACACUAU
	miRNA 3' UU 5'
	target: gi|7637409|dbj|AB040670.2|
	length: 184
	miRNA : bmo-mir-2b
	length: 23
	mfe: -27.5 kcal/mol
	p-value: 0.006879
	position 41
	target 5' A U C 3'
	GAAGCUGG CUGUGGU
	UUUCGACC GACACUA
	miRNA 3' UGAGUUG U 5'
	target: gi|5360248|dbj|AB021883.1|
	length: 2151
	miRNA : bmo-mir-2b
	length: 23
	mfe: -32.4 kcal/mol
	p-value: 0.019656
	position 1914
	target 5' C UC G C 3'
	ACUUAACA AGGU GGCUGUGAU
	UGAGUUGU UUCG CCGACACUA
	miRNA 3' A U 5'
	target: gi|155988|gb|M36290.1|BMODNA
	length: 153
	miRNA : bmo-mir-2b
	length: 23
	mfe: -24.0 kcal/mol
	p-value: 0.024160
	position 15
	target 5' G G GC UG A 3'
	UU GAU AGU UGGUUGUGGUG
	GA UUG UCG ACCGACACUAU
	miRNA 3' U G UU 5'
	target: gi|163838585|dbj|AB327185.1|
	length: 910
	miRNA : bmo-mir-2b
	length: 23
	mfe: -31.2 kcal/mol
	p-value: 0.012030
	position 674
	target 5' U C C 3'
	CUCA GCGAAGCUGG UGUGGU
	GAGU UGUUUCGACC ACACUA
	miRNA 3' U G U 5'
	target: gi|157783835|gb|EU143798.1|
	length: 1047
	miRNA : bmo-mir-2b
	length: 23
	mfe: -28.6 kcal/mol
	p-value: 0.034875
	position 661
	target 5' G U AC U 3'
	AUUCAAU GGU UGGUUGUGAUA
	UGAGUUG UCG ACCGACACUAU
	miRNA 3' UU 5'
	target: gi|114051801|ref|NM_001046965.1|
	length: 322
	miRNA : bmo-mir-7
	length: 26
	mfe: -25.0 kcal/mol
	p-value: 0.044090
	position 10
	target 5' A A 3'
	AAUAAGGUCA AGU UCCAUAC
	UUGUUUUAGU UCA AGGUAUG
	miRNA 3' UG GA GA 5'
	target: 37048
	length: 113
	miRNA : bmo-mir-7
	length: 26
	mfe: -22.4 kcal/mol
	p-value: 0.038692
	position 26
	target 5' U G G G 3'
	ACAGCGGA UCAC AG UUUUUAUA
	UGUUGUUU AGUG UC GAAGGUAU
	miRNA 3' U A A G 5'
	target: gi|112983369|ref|NM_001044163.1|
	length: 297
	miRNA : bmo-mir-8
	length: 23
	mfe: -24.3 kcal/mol
	p-value: 0.046543
	position 86
	target 5' U CA G 3'
	ACGUUUU UAUCUGGUAGUGUUG
	UGUAGAA AUGGACUGUCAUAAU
	miRNA 3' C 5'
	target: gi|61191877|gb|AY945209.1|
	length: 644
	miRNA : bmo-mir-8*
	length: 21
	mfe: -28.6 kcal/mol
	p-value: 0.019026
	position 275
	target 5' G GG A G 3'
	GCU GCCC GGUGGGGUG
	CGA CGGG CCAUUCUAC
	miRNA 3' AUUA G 5'
	target: gi|114052994|ref|NM_001047034.1|
	length: 332
	miRNA : bmo-mir-9
	length: 23
	mfe: -25.4 kcal/mol
	p-value: 0.034119
	position 192
	target 5' G AU U 3'
	UCAU UAGCUA AUGGCCAAGGG
	AGUA GUCGAU UAUUGGUUUCU
	miRNA 3' U C 5'
	target: gi|112983253|ref|NM_001044191.1|
	length: 86
	miRNA : bmo-mir-9
	length: 23
	mfe: -22.2 kcal/mol
	p-value: 0.025390
	position 7
	target 5' A CU A CC G G 3'
	CA UAGC U AGA AGCCAGAGA
	GU GUCG A UCU UUGGUUUCU
	miRNA 3' A AU A 5'
	target: gi|112982706|ref|NM_001043441.1|
	length: 178
	miRNA : bmo-mir-9
	length: 23
	mfe: -23.7 kcal/mol
	p-value: 0.033113
	position 126
	target 5' A GA A A G 3'
	GCAG AGA UA ACCAAAGA
	UGUC UCU AU UGGUUUCU
	miRNA 3' AGUA GA 5'
	target: gi|62529358|tpe|BN000691.2|
	length: 154
	miRNA : bmo-mir-9
	length: 23
	mfe: -24.3 kcal/mol
	p-value: 0.021399
	position 100
	target 5' U CU A 3'
	GCUGGAUA CCGAAGA
	CGAUCUAU GGUUUCU
	miRNA 3' AGUAUGU U 5'
	target: gi|157412309|ref|NM_001105226.1|
	length: 480
	miRNA : bmo-mir-9
	length: 23
	mfe: -29.1 kcal/mol
	p-value: 0.012469
	position 85
	target 5' A U U U 3'
	CAUACAGCUG GUG ACCAAGG
	GUAUGUCGAU UAU UGGUUUC
	miRNA 3' A C U 5'
	target: 353R-WD-040825pm
	length: 526
	miRNA : bmo-mir-9
	length: 23
	mfe: -25.7 kcal/mol
	p-value: 0.049626
	position 344
	target 5' A A CG G 3'
	CA GCAGC AGAU UCAAGGA
	GU UGUCG UCUA GGUUUCU
	miRNA 3' A A A UU 5'
	target: gi|110333474|gb|DQ813502.1|
	length: 329
	miRNA : bmo-mir-9*
	length: 22
	mfe: -24.9 kcal/mol
	p-value: 0.039138
	position 157
	target 5' U U A U 3'
	UUCG GUGA UUAGUUUUGUGA
	AGGC CAUU GAUCGAAAUACU
	miRNA 3' G G 5'
	target: 30_28_89_1166
	length: 331
	miRNA : bmo-mir-9*
	length: 22
	mfe: -24.9 kcal/mol
	p-value: 0.039401
	position 159
	target 5' U U A U 3'
	UUCG GUGA UUAGUUUUGUGA
	AGGC CAUU GAUCGAAAUACU
	miRNA 3' G G 5'
	target: gi|54290086|dbj|AB177621.1|
	length: 221
	miRNA : bmo-mir-10
	length: 21
	mfe: -26.3 kcal/mol
	p-value: 0.012955
	position 180
	target 5' A G G 3'
	GGAU UGCAGGGU
	CCUA AUGUCCCA
	miRNA 3' UGUUUAAG G 5'
	target: D83533422..1492B.MORISCRMRNA
	length: 1649
	miRNA : bmo-mir-10
	length: 21
	mfe: -32.4 kcal/mol
	p-value: 0.013681
	position 604
	target 5' A AU G A 3'
	ACAAAUUCGGA U UACAGGG
	UGUUUAAGCCU A AUGUCCC
	miRNA 3' G A 5'
	target: gi|112983445|ref|NM_001043512.1|
	length: 1276
	miRNA : bmo-mir-10*
	length: 22
	mfe: -28.1 kcal/mol
	p-value: 0.047986
	position 28
	target 5' A G 3'
	CUGGAGCCGAGUUUG
	GAUCUUGGCUUAAAC
	miRNA 3' UGGAGA A 5'
	target: 1348
	length: 429
	miRNA : bmo-mir-10*
	length: 22
	mfe: -25.2 kcal/mol
	p-value: 0.046361
	position 189
	target 5' C GA UA A 3'
	ACC UCUAGAAUC GAAUUUG
	UGG AGAUCUUGG CUUAAAC
	miRNA 3' AG A 5'
	target: gi|114053190|ref|NM_001046828.1|
	length: 131
	miRNA : bmo-mir-13a*
	length: 21
	mfe: -26.2 kcal/mol
	p-value: 0.006522
	position 14
	target 5' G A A 3'
	CAC GCUGCUUUGGUAG
	GUG CGGCGAAACUGUC
	miRNA 3' AAA G C 5'
	target: gi|114052732|ref|NM_001047027.1|
	length: 756
	miRNA : bmo-mir-13a*
	length: 21
	mfe: -28.0 kcal/mol
	p-value: 0.028238
	position 411
	target 5' G C A U 3'
	CAUCGCC C UUUGAUAGG
	GUGGCGG G AAACUGUCC
	miRNA 3' AAA C 5'
	target: gi|114052614|ref|NM_001047082.1|
	length: 428
	miRNA : bmo-mir-13a*
	length: 21
	mfe: -25.5 kcal/mol
	p-value: 0.039239
	position 293
	target 5' G G AA U 3'
	UUUA UGCUGC UGGCAG
	AAGU GCGGCG ACUGUC
	miRNA 3' A G AA C 5'
	target: gi|112983313|ref|NM_001044153.1|
	length: 56
	miRNA : bmo-mir-13a*
	length: 21
	mfe: -21.6 kcal/mol
	p-value: 0.016021
	position 26
	target 5' C A AU U GA C 3'
	UCGCCG C C GCU UGACGG
	AGUGGC G G CGA ACUGUC
	miRNA 3' AA A C 5'
	target: gi|103058157|gb|DQ515931.1|
	length: 223
	miRNA : bmo-mir-13a*
	length: 21
	mfe: -27.1 kcal/mol
	p-value: 0.009366
	position 58
	target 5' A U G G CC A 3'
	UC GCCGC CG CU UGGCGGG
	AG UGGCG GC GA ACUGUCC
	miRNA 3' AA A 5'
	target: gi|37857712|dbj|AB124799.1|
	length: 177
	miRNA : bmo-mir-13a*
	length: 21
	mfe: -24.9 kcal/mol
	p-value: 0.017583
	position 73
	target 5' A GU A CC A 3'
	UCAU CCGC U UGGCAGG
	AGUG GGCG A ACUGUCC
	miRNA 3' AA GC A 5'
	target: C_C42_2005-09-10_WDOTHERS-050910
	length: 566
	miRNA : bmo-mir-13a*
	length: 21
	mfe: -29.7 kcal/mol
	p-value: 0.010843
	position 243
	target 5' C A AA A 3'
	UCA GCCGC UUGACAGG
	AGU CGGCG AACUGUCC
	miRNA 3' AA GG A 5'
	target: TRANSLATIONALLYCONTROLLEDTUMORPROTEIN
	length: 192
	miRNA : bmo-mir-13a*
	length: 21
	mfe: -24.9 kcal/mol
	p-value: 0.019530
	position 73
	target 5' A GU A CC A 3'
	UCAU CCGC U UGGCAGG
	AGUG GGCG A ACUGUCC
	miRNA 3' AA GC A 5'
	target: UERP27A
	length: 93
	miRNA : bmo-mir-13a*
	length: 21
	mfe: -20.7 kcal/mol
	p-value: 0.049956
	position 34
	target 5' G G A A 3'
	ACUGCUGU U UGAUGG
	UGGCGGCG A ACUGUC
	miRNA 3' AAAG A C 5'
	target: AB01338632..1384B.MORIS-ALPMRNAFORSOLUBLEALKALINEPHOSPHATASE
	length: 573
	miRNA : bmo-mir-13a*
	length: 21
	mfe: -26.3 kcal/mol
	p-value: 0.039492
	position 204
	target 5' A G G GG A 3'
	CG CGC GC UUGGCAG
	GU GCG CG AACUGUC
	miRNA 3' AAA G G A C 5'
	target: AB021973144..611B.MORIUBI2MRNAFORUBIQUITIN/79AAFUSIONPROTEIN
	length: 86
	miRNA : bmo-mir-13a*
	length: 21
	mfe: -20.7 kcal/mol
	p-value: 0.045231
	position 34
	target 5' G G A A 3'
	ACUGCUGU U UGAUGG
	UGGCGGCG A ACUGUC
	miRNA 3' AAAG A C 5'
	target: gi|112982963|ref|NM_001043627.1|
	length: 255
	miRNA : bmo-mir-13b
	length: 23
	mfe: -25.4 kcal/mol
	p-value: 0.025176
	position 117
	target 5' C CC G 3'
	ACUUGUU GGGAUGG UGUGGUG
	UGAGCAG UUUUACC ACACUAU
	miRNA 3' U G 5'
	target: gi|155988|gb|M36290.1|BMODNA
	length: 153
	miRNA : bmo-mir-13b
	length: 23
	mfe: -25.2 kcal/mol
	p-value: 0.014366
	position 20
	target 5' A UU A 3'
	UG CAG GUGGUUGUGGUG
	GC GUU UACCGACACUAU
	miRNA 3' UGA A UU 5'
	target: gi|112983327|ref|NM_001044181.1|
	length: 72
	miRNA : bmo-mir-14
	length: 21
	mfe: -22.4 kcal/mol
	p-value: 0.015774
	position 5
	target 5' U U A 3'
	GA AG GGAAAGGACUGA
	CU UC CUUUUUCUGACU
	miRNA 3' AUC C U 5'
	target: gi|112983183|ref|NM_001044137.1|
	length: 243
	miRNA : bmo-mir-14
	length: 21
	mfe: -24.0 kcal/mol
	p-value: 0.037886
	position 23
	target 5' G UC UC C 3'
	AGG GGAG AAGAGGCUG
	UCC UCUC UUUUCUGAC
	miRNA 3' A UC U U 5'
	target: gi|6683593|dbj|AB024905.1|
	length: 370
	miRNA : bmo-mir-14
	length: 21
	mfe: -27.8 kcal/mol
	p-value: 0.013507
	position 150
	target 5' G C C U A 3'
	AGGAGAG G AA AGACUGA
	UCCUCUC C UU UCUGACU
	miRNA 3' A U U U 5'
	target: AF332551229..2490B.MORIORPHANNUCLEARRECEPTORE75C(E75)MRNA
	length: 358
	miRNA : bmo-mir-14
	length: 21
	mfe: -27.8 kcal/mol
	p-value: 0.012969
	position 152
	target 5' G C C U A 3'
	AGGAGAG G AA AGACUGA
	UCCUCUC C UU UCUGACU
	miRNA 3' A U U U 5'
	target: gi|114052688|ref|NM_001047025.1|
	length: 346
	miRNA : bmo-mir-31
	length: 21
	mfe: -24.7 kcal/mol
	p-value: 0.042522
	position 250
	target 5' A C 3'
	UUGGCUUCUUGCC
	GGCUGAAGAACGG
	miRNA 3' GUCGAUAC 5'
	target: gi|112983807|ref|NM_001043919.1|
	length: 92
	miRNA : bmo-mir-31
	length: 21
	mfe: -21.3 kcal/mol
	p-value: 0.037357
	position 11
	target 5' U A AA AC A 3'
	GC AUG GAUU UUUUGCU
	CG UAC CUGA AGAACGG
	miRNA 3' GU A GG 5'
	target: gi|49022666|dbj|AB166725.1|
	length: 67
	miRNA : bmo-mir-31
	length: 21
	mfe: -20.9 kcal/mol
	p-value: 0.029426
	position 40
	target 5' C AU C 3'
	GCC AC UCUUGCC
	CGG UG AGAACGG
	miRNA 3' GUCGAUA C A 5'
	target: gi|146424707|dbj|AB274996.1|
	length: 102
	miRNA : bmo-mir-34
	length: 25
	mfe: -22.2 kcal/mol
	p-value: 0.035427
	position 19
	target 5' C AU U U C U 3'
	UACACA GCC UUA UUA CACUGUU
	AUGUGU UGG GAU GGU GUGACGG
	miRNA 3' UC U 5'
	target: gi|114053312|ref|NM_001046874.1|
	length: 223
	miRNA : bmo-mir-34
	length: 25
	mfe: -24.2 kcal/mol
	p-value: 0.038642
	position 17
	target 5' U UU A A 3'
	GC CUAGU GC CAUGCUGU
	UG GGUCG UG GUGUGACG
	miRNA 3' AUG UU AU G 5'
	target: gi|114053178|ref|NM_001047065.1|
	length: 146
	miRNA : bmo-mir-34
	length: 25
	mfe: -25.1 kcal/mol
	p-value: 0.015749
	position 44
	target 5' U UG UA A UG A 3'
	U GG GGC A UACACUGU
	G UU UCG U GUGUGACG
	miRNA 3' AU UG GG A UG G 5'
	target: gi|114053150|ref|NM_001046658.1|
	length: 103
	miRNA : bmo-mir-34
	length: 25
	mfe: -23.2 kcal/mol
	p-value: 0.022913
	position 66
	target 5' U G U UU UG A 3'
	UAUA AAUCA GU UA UAUAUUGUU
	AUGU UUGGU CG AU GUGUGACGG
	miRNA 3' G UG 5'
	target: gi|114052856|ref|NM_001047074.1|
	length: 195
	miRNA : bmo-mir-34
	length: 25
	mfe: -25.0 kcal/mol
	p-value: 0.023742
	position 78
	target 5' C G U AG CA A 3'
	ACA AGC CGG UG GCUGCAUUGU
	UGU UUG GUC AU UGGUGUGACG
	miRNA 3' A G G G 5'
	target: gi|114052734|ref|NM_001047029.1|
	length: 970
	miRNA : bmo-mir-34
	length: 25
	mfe: -30.6 kcal/mol
	p-value: 0.017465
	position 695
	target 5' C G A 3'
	CACG CGG AACCGCAUUGCC
	GUGU GUC UUGGUGUGACGG
	miRNA 3' AU UG GA 5'
	target: gi|114052642|ref|NM_001046797.1|
	length: 262
	miRNA : bmo-mir-34
	length: 25
	mfe: -27.3 kcal/mol
	p-value: 0.013344
	position 147
	target 5' A A UA AA UG U G 3'
	UACA AACCAGC U A UA UACUGCU
	AUGU UUGGUCG A U GU GUGACGG
	miRNA 3' G UG 5'
	target: gi|114052548|ref|NM_001046791.1|
	length: 640
	miRNA : bmo-mir-34
	length: 25
	mfe: -26.9 kcal/mol
	p-value: 0.042415
	position 185
	target 5' U U U A A 3'
	UACAU ACU GCUAA GCAUUGUU
	AUGUG UGG CGAUU UGUGACGG
	miRNA 3' U U GG 5'
	target: gi|112984531|ref|NM_001043738.1|
	length: 677
	miRNA : bmo-mir-34
	length: 25
	mfe: -29.5 kcal/mol
	p-value: 0.017529
	position 460
	target 5' A G U A 3'
	UG ACAGCUAGCU AU UGCUGCU
	AU UGUUGGUCGA UG GUGACGG
	miRNA 3' G U GU 5'
	target: gi|112984525|ref|NM_001043734.1|
	length: 51
	miRNA : bmo-mir-34
	length: 25
	mfe: -22.9 kcal/mol
	p-value: 0.009500
	position 22
	target 5' C G UU A A G 3'
	ACA A GC UAGU AA CACGCUGU
	UGU U UG GUCG UU GUGUGACG
	miRNA 3' A G A G G 5'
	target: gi|112984393|ref|NM_001044043.1|
	length: 114
	miRNA : bmo-mir-34
	length: 25
	mfe: -22.3 kcal/mol
	p-value: 0.038943
	position 30
	target 5' U G U U GU G 3'
	CGCGGC G CUG U CAUUGC
	GUGUUG U GAU G GUGACG
	miRNA 3' AU G C U GU G 5'
	target: gi|112983889|ref|NM_001043933.1|
	length: 223
	miRNA : bmo-mir-34
	length: 25
	mfe: -30.5 kcal/mol
	p-value: 0.002898
	position 70
	target 5' U AC A 3'
	CGCGAUC GC GCCAUACUGU
	GUGUUGG CG UGGUGUGACG
	miRNA 3' AU U AU G 5'
	target: gi|112983581|ref|NM_001043884.1|
	length: 315
	miRNA : bmo-mir-34
	length: 25
	mfe: -24.6 kcal/mol
	p-value: 0.048225
	position 155
	target 5' G U G U 3'
	UACA UCAGC AA GCACUGUU
	GUGU GGUCG UU UGUGACGG
	miRNA 3' AU U A GG 5'
	target: gi|114052203|ref|NM_001046766.1|
	length: 346
	miRNA : bmo-mir-34
	length: 25
	mfe: -25.1 kcal/mol
	p-value: 0.043927
	position 24
	target 5' C G AC GU A 3'
	G GCGAUCAGC AAU CGUUGC
	U UGUUGGUCG UUG GUGACG
	miRNA 3' A G A GU G 5'
	target: gi|114052149|ref|NM_001046755.1|
	length: 1032
	miRNA : bmo-mir-34
	length: 25
	mfe: -29.7 kcal/mol
	p-value: 0.025497
	position 656
	target 5' C CU AG C 3'
	ACAU G GGC GGCCGCGCUGCU
	UGUG U UCG UUGGUGUGACGG
	miRNA 3' A U GG A 5'
	target: gi|114052023|ref|NM_001046742.1|
	length: 273
	miRNA : bmo-mir-34
	length: 25
	mfe: -25.8 kcal/mol
	p-value: 0.025620
	position 208
	target 5' A GA UA AA A 3'
	UACACAAU CAGCUA A UAUAUUGU
	AUGUGUUG GUCGAU U GUGUGACG
	miRNA 3' G G 5'
	target: gi|114052019|ref|NM_001046980.1|
	length: 258
	miRNA : bmo-mir-34
	length: 25
	mfe: -29.4 kcal/mol
	p-value: 0.005588
	position 53
	target 5' C U G A 3'
	ACACA AC CAGC GC CGCUGCC
	UGUGU UG GUCG UG GUGACGG
	miRNA 3' A AU GU 5'
	target: gi|114052001|ref|NM_001046981.1|
	length: 596
	miRNA : bmo-mir-34
	length: 25
	mfe: -29.2 kcal/mol
	p-value: 0.016982
	position 385
	target 5' U A AC A 3'
	CAAC AG AGCCACACUGC
	GUUG UC UUGGUGUGACG
	miRNA 3' AUGU G GA G 5'
	target: gi|114051917|ref|NM_001046975.1|
	length: 249
	miRNA : bmo-mir-34
	length: 25
	mfe: -26.8 kcal/mol
	p-value: 0.015331
	position 63
	target 5' C AC CG GG A 3'
	CACGAU GCU U CACGCUGC
	GUGUUG CGA G GUGUGACG
	miRNA 3' AU GU UU G 5'
	target: gi|114051739|ref|NM_001046963.1|
	length: 510
	miRNA : bmo-mir-34
	length: 25
	mfe: -28.8 kcal/mol
	p-value: 0.016520
	position 424
	target 5' A UG CG G 3'
	ACAUA U GGCUG CGCGCUGU
	UGUGU G UCGAU GUGUGACG
	miRNA 3' A UG UG G 5'
	target: gi|114051482|ref|NM_001046836.1|
	length: 169
	miRNA : bmo-mir-34
	length: 25
	mfe: -27.0 kcal/mol
	p-value: 0.008492
	position 102
	target 5' C AA G 3'
	ACCGGC AAC CGCGCUGU
	UGGUCG UUG GUGUGACG
	miRNA 3' AUGUGU A G 5'
	target: gi|114051212|ref|NM_001046920.1|
	length: 246
	miRNA : bmo-mir-34
	length: 25
	mfe: -28.0 kcal/mol
	p-value: 0.009267
	position 89
	target 5' G GA C G AU A 3'
	GCACAA AGC AAU G CACUGC
	UGUGUU UCG UUG U GUGACG
	miRNA 3' A GG A G G 5'
	target: gi|114051012|ref|NM_001046934.1|
	length: 526
	miRNA : bmo-mir-34
	length: 25
	mfe: -27.2 kcal/mol
	p-value: 0.031035
	position 133
	target 5' C A U 3'
	AUAUAA CAG AAU CACACUGCC
	UGUGUU GUC UUG GUGUGACGG
	miRNA 3' A G GA 5'
	target: gi|114050834|ref|NM_001046942.1|
	length: 537
	miRNA : bmo-mir-34
	length: 25
	mfe: -28.9 kcal/mol
	p-value: 0.016876
	position 25
	target 5' U G G U 3'
	UAAU AGCUAA C CAUUGCC
	GUUG UCGAUU G GUGACGG
	miRNA 3' AUGU G G U 5'
	target: gi|114050788|ref|NM_001046691.1|
	length: 1472
	miRNA : bmo-mir-34
	length: 25
	mfe: -34.7 kcal/mol
	p-value: 0.006701
	position 493
	target 5' A A 3'
	GCAACC CUGACCAUGCUGUC
	UGUUGG GAUUGGUGUGACGG
	miRNA 3' AUG UC 5'
	target: gi|112983443|ref|NM_001043509.1|
	length: 651
	miRNA : bmo-mir-34
	length: 25
	mfe: -27.0 kcal/mol
	p-value: 0.041618
	position 32
	target 5' C U AG G 3'
	UGCGC CC GC GGCUGUACUGCU
	AUGUG GG CG UUGGUGUGACGG
	miRNA 3' UU U A 5'
	target: gi|112983261|ref|NM_001044149.1|
	length: 342
	miRNA : bmo-mir-34
	length: 25
	mfe: -30.6 kcal/mol
	p-value: 0.005054
	position 173
	target 5' A G 3'
	AACUA CUGGCUACACUGC
	UUGGU GAUUGGUGUGACG
	miRNA 3' AUGUG C G 5'
	target: gi|112983261|ref|NM_001044149.1|
	length: 342
	miRNA : bmo-mir-34
	length: 25
	mfe: -26.0 kcal/mol
	p-value: 0.030621
	position 240
	target 5' A A C C UG G 3'
	ACACAA AGCU G ACCG UACUGU
	UGUGUU UCGA U UGGU GUGACG
	miRNA 3' A GG G 5'
	target: gi|112982963|ref|NM_001043627.1|
	length: 255
	miRNA : bmo-mir-34
	length: 25
	mfe: -27.1 kcal/mol
	p-value: 0.013985
	position 39
	target 5' C AA CU GG UU A 3'
	ACA GGCC GGU U CCACAUUGCU
	UGU UUGG UCG A GGUGUGACGG
	miRNA 3' A G UU 5'
	target: gi|112982923|ref|NM_001043458.1|
	length: 1010
	miRNA : bmo-mir-34
	length: 25
	mfe: -28.6 kcal/mol
	p-value: 0.036535
	position 97
	target 5' G G GC CC CC G 3'
	A GC GCCGGC G GCC ACGCUGCU
	U UG UGGUCG U UGG UGUGACGG
	miRNA 3' A G U A 5'
	target: gi|112982694|ref|NM_001043444.1|
	length: 323
	miRNA : bmo-mir-34
	length: 25
	mfe: -26.4 kcal/mol
	p-value: 0.024553
	position 196
	target 5' A UU UU G A 3'
	AUACGAU GUUG A UACACUGU
	UGUGUUG CGAU U GUGUGACG
	miRNA 3' A GU G G 5'
	target: gi|112734729|ref|NM_001043315.1|
	length: 1202
	miRNA : bmo-mir-34
	length: 25
	mfe: -29.9 kcal/mol
	p-value: 0.027732
	position 626
	target 5' U GG G AU U A 3'
	UGCGC U AGCUGACU G CAUUGU
	AUGUG G UCGAUUGG U GUGACG
	miRNA 3' UU G G 5'
	target: gi|110796921|dbj|AB201230.1|
	length: 1100
	miRNA : bmo-mir-34
	length: 25
	mfe: -30.8 kcal/mol
	p-value: 0.018596
	position 230
	target 5' A G CC A A 3'
	GCACGA CAGU G CACGCUGU
	UGUGUU GUCG U GUGUGACG
	miRNA 3' A G AU G G 5'
	target: gi|103058157|gb|DQ515931.1|
	length: 223
	miRNA : bmo-mir-34
	length: 25
	mfe: -31.1 kcal/mol
	p-value: 0.002262
	position 134
	target 5' G A U 3'
	GC ACCA CUAG CACGCUGCC
	UG UGGU GAUU GUGUGACGG
	miRNA 3' AUG U C G 5'
	target: gi|103058157|gb|DQ515931.1|
	length: 223
	miRNA : bmo-mir-34
	length: 25
	mfe: -29.0 kcal/mol
	p-value: 0.005387
	position 4
	target 5' A U C CG A 3'
	GCGCG GCUGGCUG CC GUACUGC
	UGUGU UGGUCGAU GG UGUGACG
	miRNA 3' A U G 5'
	target: gi|95103163|gb|DQ443434.1|
	length: 74
	miRNA : bmo-mir-34
	length: 25
	mfe: -24.5 kcal/mol
	p-value: 0.007834
	position 1
	target 5' UU U UA UG A 3'
	AC AAC UA UA UACACUGU
	UG UUG GU AU GUGUGACG
	miRNA 3' A UG CG UG G 5'
	target: gi|95103123|gb|DQ443414.1|
	length: 1195
	miRNA : bmo-mir-34
	length: 25
	mfe: -30.6 kcal/mol
	p-value: 0.021697
	position 921
	target 5' C G A 3'
	CACG CGG AACCGCAUUGCC
	GUGU GUC UUGGUGUGACGG
	miRNA 3' AU UG GA 5'
	target: gi|95103099|gb|DQ443402.1|
	length: 203
	miRNA : bmo-mir-34
	length: 25
	mfe: -35.1 kcal/mol
	p-value: 0.000368
	position 157
	target 5' U CU C 3'
	GCGACCGGCU CU CGCUGCC
	UGUUGGUCGA GG GUGACGG
	miRNA 3' AUG UU U 5'
	target: gi|95102965|gb|DQ443335.1|
	length: 159
	miRNA : bmo-mir-34
	length: 25
	mfe: -22.8 kcal/mol
	p-value: 0.046735
	position 21
	target 5' A A 3'
	ACAACCA UAAU UACUGU
	UGUUGGU AUUG GUGACG
	miRNA 3' AUG CG GU G 5'
	target: gi|95102869|gb|DQ443287.1|
	length: 917
	miRNA : bmo-mir-34
	length: 25
	mfe: -28.2 kcal/mol
	p-value: 0.038196
	position 559
	target 5' G G C GG GU G 3'
	GCGGC AGCU GCU A CGCUGCU
	UGUUG UCGA UGG U GUGACGG
	miRNA 3' AUG G U 5'
	target: gi|89213693|gb|DQ402511.1|
	length: 1924
	miRNA : bmo-mir-34
	length: 25
	mfe: -29.5 kcal/mol
	p-value: 0.049200
	position 220
	target 5' U A U U 3'
	UAUAUAAUCAGU AAU UAUACUGCU
	AUGUGUUGGUCG UUG GUGUGACGG
	miRNA 3' A 5'
	target: gi|87248564|gb|DQ311391.1|
	length: 1086
	miRNA : bmo-mir-34
	length: 25
	mfe: -29.9 kcal/mol
	p-value: 0.025053
	position 826
	target 5' U G U A A 3'
	UACA AAC AG CUAAC ACACUGC
	AUGU UUG UC GAUUG UGUGACG
	miRNA 3' G G G G 5'
	target: gi|87248490|gb|DQ311354.1|
	length: 562
	miRNA : bmo-mir-34
	length: 25
	mfe: -36.2 kcal/mol
	p-value: 0.001168
	position 318
	target 5' U CU GG UU C 3'
	UACACA CCAGU U A GCCACACUGCC
	AUGUGU GGUCG A U UGGUGUGACGG
	miRNA 3' U 5'
	target: gi|87248090|gb|DQ311153.1|
	length: 448
	miRNA : bmo-mir-34
	length: 25
	mfe: -35.3 kcal/mol
	p-value: 0.001187
	position 216
	target 5' U G G G CG U 3'
	UA A AGCUAGC GGCC GCACUGCC
	AU U UUGGUCG UUGG UGUGACGG
	miRNA 3' G G A 5'
	target: gi|87248074|gb|DQ311145.1|
	length: 1337
	miRNA : bmo-mir-34
	length: 25
	mfe: -29.7 kcal/mol
	p-value: 0.032927
	position 734
	target 5' G UG C U A 3'
	AUGCAGC CAG CUA UCACAUUGC
	UGUGUUG GUC GAU GGUGUGACG
	miRNA 3' A U G 5'
	target: gi|85363119|gb|DQ342046.1|
	length: 180
	miRNA : bmo-mir-34
	length: 25
	mfe: -25.8 kcal/mol
	p-value: 0.015360
	position 109
	target 5' U UU GG A 3'
	UACGU GCC GCUAG GCGCUGUU
	AUGUG UGG CGAUU UGUGACGG
	miRNA 3' U U GG 5'
	target: gi|77379389|gb|DQ209269.1|
	length: 833
	miRNA : bmo-mir-34
	length: 25
	mfe: -29.9 kcal/mol
	p-value: 0.019012
	position 256
	target 5' U GG G AU U A 3'
	UGCGC U AGCUGACU G CAUUGU
	AUGUG G UCGAUUGG U GUGACG
	miRNA 3' UU G G 5'
	target: gi|76577780|gb|DQ201183.1|
	length: 366
	miRNA : bmo-mir-34
	length: 25
	mfe: -25.5 kcal/mol
	p-value: 0.040000
	position 137
	target 5' C UG UG G GU A 3'
	UAU A UAGC AACUG UAUUGC
	AUG U GUCG UUGGU GUGACG
	miRNA 3' UG UG A G 5'
	target: gi|61191877|gb|AY945209.1|
	length: 644
	miRNA : bmo-mir-34
	length: 25
	mfe: -29.0 kcal/mol
	p-value: 0.019909
	position 70
	target 5' U G U U A G 3'
	UGC CAAC G CUA AC ACACUGCC
	AUG GUUG U GAU UG UGUGACGG
	miRNA 3' U G C G 5'
	target: gi|60592744|dbj|AB206401.1|
	length: 353
	miRNA : bmo-mir-34
	length: 25
	mfe: -25.9 kcal/mol
	p-value: 0.032967
	position 176
	target 5' A UG U A C A 3'
	A C GC AGCUA CAUUGCC
	U G CG UUGGU GUGACGG
	miRNA 3' AUGUG UG U A 5'
	target: gi|56342246|dbj|AB167958.1|
	length: 38
	miRNA : bmo-mir-34
	length: 25
	mfe: -24.7 kcal/mol
	p-value: 0.002285
	position 9
	target 5' A G C G G C A 3'
	GCGGC A G UAA CA UACUGCU
	UGUUG U C AUU GU GUGACGG
	miRNA 3' AUG G G G 5'
	target: gi|55583294|dbj|AB100454.1|
	length: 101
	miRNA : bmo-mir-34
	length: 25
	mfe: -23.4 kcal/mol
	p-value: 0.020397
	position 43
	target 5' U U GG G 3'
	CGC UCGGU GCU GCGCUGUU
	GUG GGUCG UGG UGUGACGG
	miRNA 3' AU UU AU 5'
	target: gi|54290088|dbj|AB177622.1|
	length: 2019
	miRNA : bmo-mir-34
	length: 25
	mfe: -36.7 kcal/mol
	p-value: 0.004892
	position 1372
	target 5' C C C 3'
	AUACAGCU GC GGCCGCGCUGCU
	UGUGUUGG CG UUGGUGUGACGG
	miRNA 3' A U A 5'
	target: gi|54290088|dbj|AB177622.1|
	length: 2019
	miRNA : bmo-mir-34
	length: 25
	mfe: -34.0 kcal/mol
	p-value: 0.011875
	position 437
	target 5' G G A 3'
	UAC CAGCCGGU GC CGCGCUGC
	AUG GUUGGUCG UG GUGUGACG
	miRNA 3' U AU G 5'
	target: gi|49064962|dbj|AB113086.1|
	length: 226
	miRNA : bmo-mir-34
	length: 25
	mfe: -24.5 kcal/mol
	p-value: 0.034738
	position 158
	target 5' A C GA U U G 3'
	GC CCAG G G CCGUACUGCC
	UG GGUC U U GGUGUGACGG
	miRNA 3' AUG UU GA 5'
	target: gi|49022671|dbj|AB166726.1|
	length: 479
	miRNA : bmo-mir-34
	length: 25
	mfe: -30.8 kcal/mol
	p-value: 0.007214
	position 230
	target 5' A G CC A A 3'
	GCACGA CAGU G CACGCUGU
	UGUGUU GUCG U GUGUGACG
	miRNA 3' A G AU G G 5'
	target: gi|16903865|gb|AF426830.1|
	length: 190
	miRNA : bmo-mir-34
	length: 25
	mfe: -27.2 kcal/mol
	p-value: 0.009155
	position 136
	target 5' U UG G GC C G G 3'
	UAU AGCC A GC GGCC GCGUUGCC
	AUG UUGG U CG UUGG UGUGACGG
	miRNA 3' UG A 5'
	target: gi|15076609|dbj|AB063488.1|
	length: 517
	miRNA : bmo-mir-34
	length: 25
	mfe: -27.2 kcal/mol
	p-value: 0.030470
	position 343
	target 5' U UU U GA C A 3'
	UAUAC UUA G A ACUGCACUGCC
	AUGUG GGU C U UGGUGUGACGG
	miRNA 3' UU GA 5'
	target: gi|994848|gb|S78369.1|
	length: 164
	miRNA : bmo-mir-34
	length: 25
	mfe: -23.0 kcal/mol
	p-value: 0.044538
	position 87
	target 5' U AA A U A 3'
	UGCGCA CA UAAU C CACUGUC
	AUGUGU GU AUUG G GUGACGG
	miRNA 3' UG CG U 5'
	target: gi|160333257|ref|NM_001110340.1|
	length: 694
	miRNA : bmo-mir-34
	length: 25
	mfe: -29.3 kcal/mol
	p-value: 0.019367
	position 612
	target 5' A CG U AA A 3'
	UAUAC UUAGUUA UU GCACUGCC
	AUGUG GGUCGAU GG UGUGACGG
	miRNA 3' UU U 5'
	target: gi|160333252|ref|NM_001110343.1|
	length: 1281
	miRNA : bmo-mir-34
	length: 25
	mfe: -29.5 kcal/mol
	p-value: 0.033808
	position 608
	target 5' A UA U 3'
	A UAGCCACACUGCC
	U AUUGGUGUGACGG
	miRNA 3' AUGUGUUGG CG 5'
	target: gi|158536409|gb|EU183410.1|
	length: 1551
	miRNA : bmo-mir-34
	length: 25
	mfe: -29.3 kcal/mol
	p-value: 0.043262
	position 1469
	target 5' A CG U AA A 3'
	UAUAC UUAGUUA UU GCACUGCC
	AUGUG GGUCGAU GG UGUGACGG
	miRNA 3' UU U 5'
	target: gi|157367288|gb|EU082076.1|
	length: 122
	miRNA : bmo-mir-34
	length: 25
	mfe: -23.4 kcal/mol
	p-value: 0.026144
	position 17
	target 5' A AU CU A 3'
	GCAAC GCU GCU CACUGU
	UGUUG CGA UGG GUGACG
	miRNA 3' AUG GU U U G 5'
	target: gi|156255209|ref|NM_001102463.1|
	length: 1273
	miRNA : bmo-mir-34
	length: 25
	mfe: -30.2 kcal/mol
	p-value: 0.026501
	position 901
	target 5' U G U A 3'
	GCGA CA CU GCC CACUGCC
	UGUU GU GA UGG GUGACGG
	miRNA 3' AUG G C U U 5'
	target: P116(387BP)
	length: 152
	miRNA : bmo-mir-34
	length: 25
	mfe: -23.0 kcal/mol
	p-value: 0.040743
	position 27
	target 5' A UU A 3'
	UACAUAAU G UA CUACACUGUU
	AUGUGUUG C AU GGUGUGACGG
	miRNA 3' GU G U 5'
	target: 037_037039F_2005-08-16_WD-050816
	length: 346
	miRNA : bmo-mir-34
	length: 25
	mfe: -25.5 kcal/mol
	p-value: 0.037645
	position 137
	target 5' C UG UG G GU A 3'
	UAU A UAGC AACUG UAUUGC
	AUG U GUCG UUGGU GUGACG
	miRNA 3' UG UG A G 5'
	target: 04-10_WD-050410--[001-001377-2005-04-10-WD-050410]
	length: 1389
	miRNA : bmo-mir-34
	length: 25
	mfe: -30.2 kcal/mol
	p-value: 0.028868
	position 616
	target 5' A A A 3'
	ACGACCGGCU AGCUGUAUUGU
	UGUUGGUCGA UUGGUGUGACG
	miRNA 3' AUG G 5'
	target: 001_001403_2005-04-12_WD-050412()
	length: 359
	miRNA : bmo-mir-34
	length: 25
	mfe: -27.7 kcal/mol
	p-value: 0.016717
	position 73
	target 5' C U C C A 3'
	ACA UAACU GU GCU CGCUGCC
	UGU GUUGG CG UGG GUGACGG
	miRNA 3' A U AU U 5'
	target: 001_001361_2005-04-09_WD-050409(SL??GI:86464688,??ACTIN2)
	length: 286
	miRNA : bmo-mir-34
	length: 25
	mfe: -29.4 kcal/mol
	p-value: 0.006418
	position 1
	target 5' GU U 3'
	ACGC ACC GC GC CGCUGCC
	UGUG UGG CG UG GUGACGG
[truncated: 2,058 more rows]

## Sheet: combination with no redundancy
miRNAs	potential targeted genes*	position of binding sites in targeted genes
miRNA : bmo-bantam	target: PROFILIN	position 299
miRNA : bmo-let-7a	target: (24)12_LYL040804	position 116
miRNA : bmo-let-7a	target: 27	position 52
miRNA : bmo-let-7a	target: 8074	position 246
miRNA : bmo-let-7a	target: AB08583522..1245B.MORIBMCPAMRNAFORCUTICLEPROTEIN	position 54
miRNA : bmo-let-7a	target: AB08583522..1245B.MORIBMCPAMRNAFORCUTICLEPROTEIN	position 58
miRNA : bmo-let-7a	target: BMGOBP16..500B.MORIB.MORIMRNAFORGENERALODORANTBINDINGPROTEIN1.	position 4
miRNA : bmo-let-7a	target: gi|114052023|ref|NM_001046742.1|	position 144
miRNA : bmo-let-7a	target: gi|157412319|ref|NM_001105230.1|	position 27
miRNA : bmo-let-7a	target: gi|82792183|gb|DQ286554.1|	position 12
miRNA : bmo-let-7a	target: gi|95102771|gb|DQ443238.1|	position 18
miRNA : bmo-let-7a	target: gi|95103099|gb|DQ443402.1|	position 153
miRNA : bmo-let-7a*	target: gi|110796921|dbj|AB201230.1|	position 13
miRNA : bmo-let-7a*	target: gi|112983079|ref|NM_001044205.1|	position 33
miRNA : bmo-let-7a*	target: gi|114052782|ref|NM_001046814.1|	position 78
miRNA : bmo-let-7a*	target: gi|49022671|dbj|AB166726.1|	position 13
miRNA : bmo-let-7a*	target: gi|49064962|dbj|AB113086.1|	position 13
miRNA : bmo-let-7a*	target: gi|49064964|dbj|AB113087.1|	position 13
miRNA : bmo-let-7a*	target: gi|52138481|dbj|AB181197.1|	position 13
miRNA : bmo-let-7a*	target: gi|87248216|gb|DQ311216.1|	position 27
miRNA : bmo-let-7a*	target: S744392..1903B.MORISILKFIBROINHEAVYCHAIN{3'REGION}	position 449
miRNA : bmo-mir-1	target: gi|112983480|ref|NM_001043419.1|	position 27
miRNA : bmo-mir-1*	target: AF025542221..4639B.MORIINSULINRECEPTOR-LIKEPROTEINPRECURSOR(BIR)MRNA	position 946
miRNA : bmo-mir-1*	target: gi|112982656|ref|NM_001044175.1|	position 303
miRNA : bmo-mir-1*	target: gi|112982791|ref|NM_001043432.1|	position 159
miRNA : bmo-mir-1*	target: gi|112983953|ref|NM_001043808.1|	position 26
miRNA : bmo-mir-1*	target: gi|114050754|ref|NM_001046687.1|	position 743
miRNA : bmo-mir-1*	target: gi|114052121|ref|NM_001046750.1|	position 1504
miRNA : bmo-mir-1*	target: gi|121582238|dbj|AB162107.1|	position 1
miRNA : bmo-mir-1*	target: gi|52138485|dbj|AB181199.1|	position 106
miRNA : bmo-mir-1*	target: gi|52421186|dbj|AB190802.1|	position 152
miRNA : bmo-mir-1*	target: gi|63079227|gb|AY950503.1|	position 28
miRNA : bmo-mir-1*	target: gi|95102725|gb|DQ443215.1|	position 42
miRNA : bmo-mir-1*	target: gi|95103099|gb|DQ443402.1|	position 10
miRNA : bmo-mir-10	target: D83533422..1492B.MORISCRMRNA	position 604
miRNA : bmo-mir-10	target: gi|54290086|dbj|AB177621.1|	position 180
miRNA : bmo-mir-10	target: gi|87248568|gb|DQ311393.1|	position 381
miRNA : bmo-mir-10*	target: 1348	position 189
miRNA : bmo-mir-10*	target: gi|112983283|ref|NM_001044151.1|	position 23
miRNA : bmo-mir-10*	target: gi|112983445|ref|NM_001043512.1|	position 28
miRNA : bmo-mir-10*	target: gi|114051629|ref|NM_001046702.1|	position 4
miRNA : bmo-mir-10*	target: gi|28804516|dbj|AB090887.1|	position 67
miRNA : bmo-mir-10*	target: gi|55583294|dbj|AB100454.1|	position 3
miRNA : bmo-mir-100-like	target: 37048	position 30
miRNA : bmo-mir-100-like	target: BMOSWAT36..1214B.MORIMRNAFORANTITRYPSINPRECURSOR	position 30
miRNA : bmo-mir-100-like	target: gi|114052101|ref|NM_001046752.1|	position 121
miRNA : bmo-mir-100-like	target: gi|114052101|ref|NM_001046752.1|	position 125
miRNA : bmo-mir-100-like	target: gi|114052924|ref|NM_001046650.1|	position 170
miRNA : bmo-mir-100-like	target: gi|153791458|ref|NM_001099841.1|	position 123
miRNA : bmo-mir-133	target: 001_001317_2005-04-06_WD-050406??????????OK	position 2
miRNA : bmo-mir-133	target: AB01338632..1384B.MORIS-ALPMRNAFORSOLUBLEALKALINEPHOSPHATASE	position 208
miRNA : bmo-mir-133	target: AF23766397..1482B.MORINUCLEARORPHANRECEPTOR(OR)MRNA	position 137
miRNA : bmo-mir-133	target: gi|112983367|ref|NM_001043533.1|	position 523
miRNA : bmo-mir-133	target: gi|112983859|ref|NM_001043820.1|	position 307
miRNA : bmo-mir-133	target: gi|145553913|dbj|AB263201.1|	position 523
miRNA : bmo-mir-133	target: gi|21624016|dbj|AB062740.1|	position 523
miRNA : bmo-mir-133	target: gi|56342248|dbj|AB167959.1|	position 532
miRNA : bmo-mir-133	target: gi|89213693|gb|DQ402511.1|	position 684
miRNA : bmo-mir-133	target: gi|95102869|gb|DQ443287.1|	position 235
miRNA : bmo-mir-133	target: gi|95103153|gb|DQ443429.1|	position 58
miRNA : bmo-mir-13a*	target: 102_wdjcy_041217	position 228
miRNA : bmo-mir-13a*	target: AB01338632..1384B.MORIS-ALPMRNAFORSOLUBLEALKALINEPHOSPHATASE	position 204
miRNA : bmo-mir-13a*	target: AB021973144..611B.MORIUBI2MRNAFORUBIQUITIN/79AAFUSIONPROTEIN	position 34
miRNA : bmo-mir-13a*	target: AB038379118..1950B.MORIMRNAFORMRE11	position 10
miRNA : bmo-mir-13a*	target: AB041639198..1055B.MORIEN86MRNAFORTIA-1LIKEPROTEIN	position 106
miRNA : bmo-mir-13a*	target: AB08583522..1245B.MORIBMCPAMRNAFORCUTICLEPROTEIN	position 60
miRNA : bmo-mir-13a*	target: AF23766397..1482B.MORINUCLEARORPHANRECEPTOR(OR)MRNA	position 346
miRNA : bmo-mir-13a*	target: AF30950010..951B.MORI35KDAPROTEASEMRNA	position 1
miRNA : bmo-mir-13a*	target: C_C42_2005-09-10_WDOTHERS-050910	position 243
miRNA : bmo-mir-13a*	target: gi|103058157|gb|DQ515931.1|	position 58
miRNA : bmo-mir-13a*	target: gi|112982856|ref|NM_001043451.1|	position 8
miRNA : bmo-mir-13a*	target: gi|112982989|ref|NM_001043465.1|	position 31
miRNA : bmo-mir-13a*	target: gi|112983079|ref|NM_001044205.1|	position 9
miRNA : bmo-mir-13a*	target: gi|112983215|ref|NM_001043485.1|	position 217
miRNA : bmo-mir-13a*	target: gi|112983313|ref|NM_001044153.1|	position 26
miRNA : bmo-mir-13a*	target: gi|112983465|ref|NM_001044067.1|	position 28
miRNA : bmo-mir-13a*	target: gi|114050786|ref|NM_001046688.1|	position 15
miRNA : bmo-mir-13a*	target: gi|114052223|ref|NM_001046765.1|	position 195
miRNA : bmo-mir-13a*	target: gi|114052574|ref|NM_001047015.1|	position 49
miRNA : bmo-mir-13a*	target: gi|114052614|ref|NM_001047082.1|	position 293
miRNA : bmo-mir-13a*	target: gi|114052732|ref|NM_001047027.1|	position 411
miRNA : bmo-mir-13a*	target: gi|114053124|ref|NM_001046870.1|	position 51
miRNA : bmo-mir-13a*	target: gi|114053190|ref|NM_001046828.1|	position 14
miRNA : bmo-mir-13a*	target: gi|121582238|dbj|AB162107.1|	position 26
miRNA : bmo-mir-13a*	target: gi|156009|gb|M64781.1|BMOPOUM1	position 127
miRNA : bmo-mir-13a*	target: gi|156009|gb|M64781.1|BMOPOUM1	position 16
miRNA : bmo-mir-13a*	target: gi|157412319|ref|NM_001105230.1|	position 32
miRNA : bmo-mir-13a*	target: gi|164506966|gb|EU350575.1|	position 1
miRNA : bmo-mir-13a*	target: gi|37857712|dbj|AB124799.1|	position 73
miRNA : bmo-mir-13a*	target: gi|4226169|dbj|AB023084.1|	position 160
miRNA : bmo-mir-13a*	target: gi|49022666|dbj|AB166725.1|	position 7
miRNA : bmo-mir-13a*	target: gi|61162115|dbj|AB190293.1|	position 153
miRNA : bmo-mir-13a*	target: gi|82658674|gb|DQ272299.1|	position 2
miRNA : bmo-mir-13a*	target: gi|87248458|gb|DQ311338.1|	position 1
miRNA : bmo-mir-13a*	target: TRANSLATIONALLYCONTROLLEDTUMORPROTEIN	position 73
miRNA : bmo-mir-13a*	target: UERP27A	position 34
miRNA : bmo-mir-13b	target: BMO50KDAL88..1389B.MORISILKWORMMRNAFOR50KDALECTIN	position 1
miRNA : bmo-mir-13b	target: gi|112982963|ref|NM_001043627.1|	position 117
miRNA : bmo-mir-13b	target: gi|114051725|ref|NM_001046710.1|	position 39
miRNA : bmo-mir-13b	target: gi|114053176|ref|NM_001046830.1|	position 84
miRNA : bmo-mir-13b	target: gi|155988|gb|M36290.1|BMODNA	position 20
miRNA : bmo-mir-13b	target: gi|95103129|gb|DQ443417.1|	position 164
miRNA : bmo-mir-14	target: AF332551229..2490B.MORIORPHANNUCLEARRECEPTORE75C(E75)MRNA	position 152
miRNA : bmo-mir-14	target: B_B129_2005-09-02_WD-050902(????????????,??????????GI:86465351)	position 44
miRNA : bmo-mir-14	target: B_B129_2005-09-02_WD-050902(????????????,??????????GI:86465351)	position 65
miRNA : bmo-mir-14	target: gi|112982903|ref|NM_001043459.1|	position 17
miRNA : bmo-mir-14	target: gi|112982963|ref|NM_001043627.1|	position 144
miRNA : bmo-mir-14	target: gi|112983183|ref|NM_001044137.1|	position 23
miRNA : bmo-mir-14	target: gi|112983327|ref|NM_001044181.1|	position 5
miRNA : bmo-mir-14	target: gi|160333252|ref|NM_001110343.1|	position 664
miRNA : bmo-mir-14	target: gi|6683593|dbj|AB024905.1|	position 150
miRNA : bmo-mir-184	target: 006035_2005_05_08	position 38
miRNA : bmo-mir-184	target: 182012	position 109
miRNA : bmo-mir-184	target: C_C46_2005-09-10_WDOTHERS-050910_1	position 55
miRNA : bmo-mir-184	target: gi|112982714|ref|NM_001044221.1|	position 71
miRNA : bmo-mir-184	target: gi|114052606|ref|NM_001047020.1|	position 223
miRNA : bmo-mir-184	target: gi|95102979|gb|DQ443342.1|	position 12
miRNA : bmo-mir-184	target: WD-050105_320(UNKNOWN[B.MORI])	position 58
miRNA : bmo-mir-210	target: 001_001361_2005-04-09_WD-050409(SL??GI:86464688,??ACTIN2)	position 127
miRNA : bmo-mir-210	target: 006035_2005_05_08	position 15
miRNA : bmo-mir-210	target: 006035_2005_05_08	position 20
miRNA : bmo-mir-210	target: 006035_2005_05_08	position 39
miRNA : bmo-mir-210	target: 0727-93	position 25
miRNA : bmo-mir-210	target: 0907-12	position 84
miRNA : bmo-mir-210	target: 1171-1160-1309	position 39
miRNA : bmo-mir-210	target: 257_LYL-040821_264_LYL-040821_791_LBO(????ENSANGP00000021837????GI:60401873)	position 175
miRNA : bmo-mir-210	target: 70_22_lyl_040802_90_68	position 96
miRNA : bmo-mir-210	target: AB001078101..541B.MORIMRNAFORMULTIPROTEINBRIDGINGFACTOR1	position 70
miRNA : bmo-mir-210	target: AB016836159..2135B.MORIMRNAFORHEATSHOCK70KDPROTEINCOGNATE	position 183
miRNA : bmo-mir-210	target: AB016836159..2135B.MORIMRNAFORHEATSHOCK70KDPROTEINCOGNATE	position 59
miRNA : bmo-mir-210	target: AB03049670..1044B.MORIMRNAFORANNEXINIX-A	position 726
miRNA : bmo-mir-210	target: AB046385141..3383B.MORIBMCHIR1MRNAFORCHITINASE-RELATEDPROTEIN1	position 3
miRNA : bmo-mir-210	target: AB04748015..761B.MORIBMWCP2MRNAFORCUTICLEPROTEIN	position 16
miRNA : bmo-mir-210	target: AB06210218..275B.MORISCI-SBMRNAFORCHYMOTRYPSININHIBITOR	position 18
miRNA : bmo-mir-210	target: AF013572122..730B.MORISMALLGTP-BINDINGPROTEIN(RABB)MRNA	position 161
miRNA : bmo-mir-210	target: AF013572122..730B.MORISMALLGTP-BINDINGPROTEIN(RABB)MRNA	position 189
miRNA : bmo-mir-210	target: AF013572122..730B.MORISMALLGTP-BINDINGPROTEIN(RABB)MRNA	position 60
miRNA : bmo-mir-210	target: AF287251114..626B.MORICALCINEURINB(CNB)MRNA	position 2
miRNA : bmo-mir-210	target: AF287251114..626B.MORICALCINEURINB(CNB)MRNA	position 52
miRNA : bmo-mir-210	target: B_B2_2005-08-26_WDNZM-050826	position 117
miRNA : bmo-mir-210	target: BMOBMSQD271..982B.MORISILKWORMMRNAFORBMSQD-2(SQDPROTEINHOMOLOGUE)	position 153
miRNA : bmo-mir-210	target: BMOBMSQD271..982B.MORISILKWORMMRNAFORBMSQD-2(SQDPROTEINHOMOLOGUE)	position 69
miRNA : bmo-mir-210	target: BMOEF1A48..1439B.MORIMRNAFORELONGATIONFACTOR1ALPHA.	position 5
miRNA : bmo-mir-210	target: BMOFTZF1P161..1828B.MORIMRNAFORBMFTZ-F1PROTEIN.	position 85
miRNA : bmo-mir-210	target: BMOSGH136..1085B.MORISGF-1MRNAFORSILKGLANDFACTOR-1	position 90
miRNA : bmo-mir-210	target: C_C42_2005-09-10_WDOTHERS-050910	position 429
miRNA : bmo-mir-210	target: gi|110796921|dbj|AB201230.1|	position 294
miRNA : bmo-mir-210	target: gi|110796921|dbj|AB201230.1|	position 365
miRNA : bmo-mir-210	target: gi|110796921|dbj|AB201230.1|	position 518
miRNA : bmo-mir-210	target: gi|111608122|gb|DQ646415.1|	position 66
miRNA : bmo-mir-210	target: gi|112982708|ref|NM_001044097.1|	position 83
miRNA : bmo-mir-210	target: gi|112982872|ref|NM_001043454.1|	position 111
miRNA : bmo-mir-210	target: gi|112982949|ref|NM_001043460.1|	position 17
miRNA : bmo-mir-210	target: gi|112982949|ref|NM_001043460.1|	position 38
miRNA : bmo-mir-210	target: gi|112982987|ref|NM_001043463.1|	position 98
miRNA : bmo-mir-210	target: gi|112983079|ref|NM_001044205.1|	position 11
miRNA : bmo-mir-210	target: gi|112983183|ref|NM_001044137.1|	position 1
miRNA : bmo-mir-210	target: gi|112983317|ref|NM_001043499.1|	position 273
miRNA : bmo-mir-210	target: gi|112983359|ref|NM_001044179.1|	position 24
miRNA : bmo-mir-210	target: gi|112983889|ref|NM_001043933.1|	position 26
miRNA : bmo-mir-210	target: gi|112983889|ref|NM_001043933.1|	position 63
miRNA : bmo-mir-210	target: gi|112983889|ref|NM_001043933.1|	position 69
miRNA : bmo-mir-210	target: gi|112983889|ref|NM_001043933.1|	position 9
miRNA : bmo-mir-210	target: gi|112983953|ref|NM_001043808.1|	position 21
miRNA : bmo-mir-210	target: gi|112984393|ref|NM_001044043.1|	position 36
miRNA : bmo-mir-210	target: gi|114050728|ref|NM_001046673.1|	position 340
miRNA : bmo-mir-210	target: gi|114050836|ref|NM_001046944.1|	position 506
miRNA : bmo-mir-210	target: gi|114051012|ref|NM_001046934.1|	position 430
miRNA : bmo-mir-210	target: gi|114051098|ref|NM_001046932.1|	position 5
miRNA : bmo-mir-210	target: gi|114051446|ref|NM_001046901.1|	position 8
miRNA : bmo-mir-210	target: gi|114051496|ref|NM_001046895.1|	position 106
miRNA : bmo-mir-210	target: gi|114051565|ref|NM_001046841.1|	position 70
miRNA : bmo-mir-210	target: gi|114051565|ref|NM_001046841.1|	position 79
miRNA : bmo-mir-210	target: gi|114051737|ref|NM_001046961.1|	position 32
miRNA : bmo-mir-210	target: gi|114051917|ref|NM_001046975.1|	position 70
miRNA : bmo-mir-210	target: gi|114051919|ref|NM_001046972.1|	position 264
miRNA : bmo-mir-210	target: gi|114051997|ref|NM_001046738.1|	position 152
miRNA : bmo-mir-210	target: gi|114052019|ref|NM_001046980.1|	position 66
miRNA : bmo-mir-210	target: gi|114052209|ref|NM_001046999.1|	position 52
miRNA : bmo-mir-210	target: gi|114052213|ref|NM_001046764.1|	position 341
miRNA : bmo-mir-210	target: gi|114052558|ref|NM_001046788.1|	position 15
miRNA : bmo-mir-210	target: gi|114052574|ref|NM_001047015.1|	position 18
miRNA : bmo-mir-210	target: gi|114052608|ref|NM_001046796.1|	position 448
miRNA : bmo-mir-210	target: gi|114052668|ref|NM_001047080.1|	position 192
miRNA : bmo-mir-210	target: gi|114052690|ref|NM_001046805.1|	position 41
miRNA : bmo-mir-210	target: gi|114053036|ref|NM_001047038.1|	position 7
miRNA : bmo-mir-210	target: gi|114053176|ref|NM_001046830.1|	position 94
miRNA : bmo-mir-210	target: gi|114053180|ref|NM_001047064.1|	position 42
miRNA : bmo-mir-210	target: gi|119496936|gb|EF139225.1|	position 41
miRNA : bmo-mir-210	target: gi|119496936|gb|EF139225.1|	position 54
miRNA : bmo-mir-210	target: gi|121582238|dbj|AB162107.1|	position 42
miRNA : bmo-mir-210	target: gi|129562654|gb|EF432759.1|	position 29
miRNA : bmo-mir-210	target: gi|147883243|gb|EF554692.1|	position 658
miRNA : bmo-mir-210	target: gi|156009|gb|M64781.1|BMOPOUM1	position 279
miRNA : bmo-mir-210	target: gi|157073864|dbj|AB273625.1|	position 42
miRNA : bmo-mir-210	target: gi|157412325|ref|NM_001105234.1|	position 248
miRNA : bmo-mir-210	target: gi|157889129|dbj|AB299446.1|	position 632
miRNA : bmo-mir-210	target: gi|160333252|ref|NM_001110343.1|	position 22
miRNA : bmo-mir-210	target: gi|16903865|gb|AF426830.1|	position 152
miRNA : bmo-mir-210	target: gi|16903865|gb|AF426830.1|	position 156
miRNA : bmo-mir-210	target: gi|3399723|dbj|AB011069.1|	position 273
miRNA : bmo-mir-210	target: gi|38141764|dbj|AB092510.1|	position 32
miRNA : bmo-mir-210	target: gi|433190|dbj|D10953.1|BMOFTZF1P	position 85
miRNA : bmo-mir-210	target: gi|49022671|dbj|AB166726.1|	position 294
miRNA : bmo-mir-210	target: gi|49022671|dbj|AB166726.1|	position 365
miRNA : bmo-mir-210	target: gi|52138489|dbj|AB181201.1|	position 140
miRNA : bmo-mir-210	target: gi|52138489|dbj|AB181201.1|	position 39
miRNA : bmo-mir-210	target: gi|52421186|dbj|AB190802.1|	position 16
miRNA : bmo-mir-210	target: gi|54290088|dbj|AB177622.1|	position 1573
miRNA : bmo-mir-210	target: gi|54290088|dbj|AB177622.1|	position 441
miRNA : bmo-mir-210	target: gi|55583294|dbj|AB100454.1|	position 55
miRNA : bmo-mir-210	target: gi|5885|emb|X07553.1|	position 8
miRNA : bmo-mir-210	target: gi|66351069|emb|AJ874107.1|	position 17
miRNA : bmo-mir-210	target: gi|66351069|emb|AJ874107.1|	position 38
miRNA : bmo-mir-210	target: gi|70908361|gb|DQ104412.1|	position 155
miRNA : bmo-mir-210	target: gi|7262490|dbj|AB030497.1|	position 313
miRNA : bmo-mir-210	target: gi|7262494|dbj|AB031208.1|	position 726
miRNA : bmo-mir-210	target: gi|85363119|gb|DQ342046.1|	position 124
miRNA : bmo-mir-210	target: gi|87248374|gb|DQ311296.1|	position 44
miRNA : bmo-mir-210	target: gi|87248478|gb|DQ311348.1|	position 216
miRNA : bmo-mir-210	target: gi|92918647|gb|DQ459409.1|	position 492
miRNA : bmo-mir-210	target: gi|94039259|dbj|AB164390.1|	position 355
miRNA : bmo-mir-210	target: gi|94471736|gb|DQ393413.1|	position 24
miRNA : bmo-mir-210	target: gi|95102683|gb|DQ443191.1|	position 444
miRNA : bmo-mir-210	target: gi|95102747|gb|DQ443226.1|	position 6
miRNA : bmo-mir-210	target: gi|95102783|gb|DQ443244.1|	position 506
miRNA : bmo-mir-210	target: gi|95102819|gb|DQ443262.1|	position 197
miRNA : bmo-mir-210	target: gi|95102953|gb|DQ443329.1|	position 23
miRNA : bmo-mir-210	target: gi|95102959|gb|DQ443332.1|	position 33
miRNA : bmo-mir-210	target: gi|95103065|gb|DQ443385.1|	position 199
miRNA : bmo-mir-210	target: gi|95103099|gb|DQ443402.1|	position 59
miRNA : bmo-mir-210	target: NUCLEOPLASMIN-LIKEPROTEIN	position 529
miRNA : bmo-mir-210	target: WD-050110(PM)003_375F_2005-01-10-Y	position 45
miRNA : bmo-mir-263a	target: gi|114053312|ref|NM_001046874.1|	position 18
miRNA : bmo-mir-263a	target: gi|114326260|ref|NM_001043943.2|	position 639
miRNA : bmo-mir-263a	target: gi|68144075|gb|DQ086424.1|	position 267
miRNA : bmo-mir-263a	target: gi|87248622|gb|DQ311420.1|	position 38
miRNA : bmo-mir-263b	target: 006035_2005_05_08	position 17
miRNA : bmo-mir-263b	target: BMAJ806214..1137B.MORIMRNAFORTATA-BINDINGPROTEIN.	position 17
miRNA : bmo-mir-263b	target: BMU63843224..1534B.MORIHEPATOCYTENUCLEARFACTOR4ISOFORMA(BMHNF-4)MRNA	position 151
miRNA : bmo-mir-263b	target: gi|112983171|ref|NM_001043481.1|	position 44
miRNA : bmo-mir-263b	target: gi|114050746|ref|NM_001046641.1|	position 825
miRNA : bmo-mir-263b	target: gi|114051014|ref|NM_001046935.1|	position 118
miRNA : bmo-mir-263b	target: gi|114052017|ref|NM_001046736.1|	position 598
miRNA : bmo-mir-263b	target: gi|114052586|ref|NM_001046793.1|	position 347
miRNA : bmo-mir-263b	target: gi|114326260|ref|NM_001043943.2|	position 639
miRNA : bmo-mir-263b	target: gi|121582238|dbj|AB162107.1|	position 62
miRNA : bmo-mir-263b	target: gi|158508577|ref|NM_001110008.1|	position 98
miRNA : bmo-mir-263b	target: gi|16224047|gb|AF336804.1|AF336804	position 225
miRNA : bmo-mir-263b	target: gi|28804516|dbj|AB090887.1|	position 5
miRNA : bmo-mir-263b	target: gi|55583294|dbj|AB100454.1|	position 33
miRNA : bmo-mir-263b	target: gi|61162117|dbj|AB190294.1|	position 61
miRNA : bmo-mir-263b	target: gi|61162117|dbj|AB190294.1|	position 68
miRNA : bmo-mir-263b	target: gi|61191877|gb|AY945209.1|	position 100
miRNA : bmo-mir-263b	target: gi|71564290|gb|DQ118523.1|	position 34
miRNA : bmo-mir-263b	target: gi|87248622|gb|DQ311420.1|	position 38
miRNA : bmo-mir-263b	target: gi|95103035|gb|DQ443370.1|	position 4
miRNA : bmo-mir-263b*	target: B_B129_2005-09-02_WD-050902(????????????,??????????GI:86465351)	position 55
miRNA : bmo-mir-263b*	target: gi|112982893|ref|NM_001043456.1|	position 49
miRNA : bmo-mir-263b*	target: gi|112983283|ref|NM_001044151.1|	position 21
miRNA : bmo-mir-263b*	target: gi|112983321|ref|NM_001043538.1|	position 108
miRNA : bmo-mir-263b*	target: gi|112984129|ref|NM_001043967.1|	position 169
miRNA : bmo-mir-263b*	target: gi|87248568|gb|DQ311393.1|	position 507
miRNA : bmo-mir-263b*	target: gi|94471736|gb|DQ393413.1|	position 93
miRNA : bmo-mir-263b*	target: gi|95102991|gb|DQ443348.1|	position 108
miRNA : bmo-mir-275	target: 320_WD-040824DN237085.1GI:60401884	position 16
miRNA : bmo-mir-275	target: 373_WD-040826(GLYCERALDEHYDE-3-PHOSPHATEDEHYDROGENASE??GI:60401889)	position 163
miRNA : bmo-mir-275	target: BMOSHOWA86..820B.MORISILKWORMMRNA,HOMEOBOXGENECAUDAL(CAD)HOMOLOGUE	position 219
miRNA : bmo-mir-275	target: gi|103058157|gb|DQ515931.1|	position 52
miRNA : bmo-mir-275	target: gi|109119902|dbj|AB262581.1|	position 163
miRNA : bmo-mir-275	target: gi|112982949|ref|NM_001043460.1|	position 116
miRNA : bmo-mir-275	target: gi|112982949|ref|NM_001043460.1|	position 371
miRNA : bmo-mir-275	target: gi|112983283|ref|NM_001044151.1|	position 19
miRNA : bmo-mir-275	target: gi|112983693|ref|NM_001043856.1|	position 10
miRNA : bmo-mir-275	target: gi|114051040|ref|NM_001046677.1|	position 99
miRNA : bmo-mir-275	target: gi|114051512|ref|NM_001046893.1|	position 1
miRNA : bmo-mir-275	target: gi|114051709|ref|NM_001046861.1|	position 100
miRNA : bmo-mir-275	target: gi|114052223|ref|NM_001046765.1|	position 164
miRNA : bmo-mir-275	target: gi|114052223|ref|NM_001046765.1|	position 173
miRNA : bmo-mir-275	target: gi|114052706|ref|NM_001046807.1|	position 562
miRNA : bmo-mir-275	target: gi|114053036|ref|NM_001047038.1|	position 14
miRNA : bmo-mir-275	target: gi|114053124|ref|NM_001046870.1|	position 102
miRNA : bmo-mir-275	target: gi|114053248|ref|NM_001046821.1|	position 86
miRNA : bmo-mir-275	target: gi|119220833|gb|EF114391.1|	position 221
miRNA : bmo-mir-275	target: gi|119496936|gb|EF139225.1|	position 68
miRNA : bmo-mir-275	target: gi|124014434|gb|EF199627.1|	position 80
miRNA : bmo-mir-275	target: gi|15076615|dbj|AB063491.1|	position 88
miRNA : bmo-mir-275	target: gi|153791248|ref|NM_001099844.1|	position 100
miRNA : bmo-mir-275	target: gi|156106709|gb|EU095343.1|	position 80
miRNA : bmo-mir-275	target: gi|158186737|ref|NM_001109916.1|	position 80
miRNA : bmo-mir-275	target: gi|158186749|ref|NM_001109922.1|	position 34
miRNA : bmo-mir-275	target: gi|163838585|dbj|AB327185.1|	position 382
miRNA : bmo-mir-275	target: gi|260850|gb|S50045.1|	position 14
miRNA : bmo-mir-275	target: gi|28804516|dbj|AB090887.1|	position 64
miRNA : bmo-mir-275	target: gi|391616|dbj|D13437.1|BMOPREP	position 14
miRNA : bmo-mir-275	target: gi|4226169|dbj|AB023084.1|	position 46
miRNA : bmo-mir-275	target: gi|466523|dbj|D28764.1|BMOPBAN	position 10
miRNA : bmo-mir-275	target: gi|49064960|dbj|AB113085.1|	position 111
miRNA : bmo-mir-275	target: gi|52421186|dbj|AB190802.1|	position 166
miRNA : bmo-mir-275	target: gi|52421186|dbj|AB190802.1|	position 34
miRNA : bmo-mir-275	target: gi|54290088|dbj|AB177622.1|	position 1149
miRNA : bmo-mir-275	target: gi|55583294|dbj|AB100454.1|	position 55
miRNA : bmo-mir-275	target: gi|60592744|dbj|AB206401.1|	position 247
miRNA : bmo-mir-275	target: gi|66351069|emb|AJ874107.1|	position 116
miRNA : bmo-mir-275	target: gi|66351069|emb|AJ874107.1|	position 370
miRNA : bmo-mir-275	target: gi|87248374|gb|DQ311296.1|	position 171
miRNA : bmo-mir-275	target: gi|87248480|gb|DQ311349.1|	position 137
miRNA : bmo-mir-275	target: gi|95102819|gb|DQ443262.1|	position 72
miRNA : bmo-mir-275	target: gi|95102869|gb|DQ443287.1|	position 526
miRNA : bmo-mir-275	target: S744392..1903B.MORISILKFIBROINHEAVYCHAIN{3'REGION}	position 126
miRNA : bmo-mir-275	target: S744392..1903B.MORISILKFIBROINHEAVYCHAIN{3'REGION}	position 327
miRNA : bmo-mir-275	target: S744392..1903B.MORISILKFIBROINHEAVYCHAIN{3'REGION}	position 354
miRNA : bmo-mir-275	target: S744392..1903B.MORISILKFIBROINHEAVYCHAIN{3'REGION}	position 372
miRNA : bmo-mir-275	target: S744392..1903B.MORISILKFIBROINHEAVYCHAIN{3'REGION}	position 408
miRNA : bmo-mir-275	target: S744392..1903B.MORISILKFIBROINHEAVYCHAIN{3'REGION}	position 54
miRNA : bmo-mir-275	target: S744392..1903B.MORISILKFIBROINHEAVYCHAIN{3'REGION}	position 90
miRNA : bmo-mir-276a	target: gi|114051549|ref|NM_001046646.1|	position 93
miRNA : bmo-mir-276a*	target: AF23766397..1482B.MORINUCLEARORPHANRECEPTOR(OR)MRNA	position 62
miRNA : bmo-mir-276a*	target: gi|112982658|ref|NM_001043514.1|	position 149
miRNA : bmo-mir-276a*	target: gi|112983283|ref|NM_001044151.1|	position 26
miRNA : bmo-mir-276a*	target: gi|119496936|gb|EF139225.1|	position 30
miRNA : bmo-mir-276a*	target: gi|145587686|ref|NM_001044218.2|	position 149
miRNA : bmo-mir-276a*	target: gi|63079227|gb|AY950503.1|	position 39
miRNA : bmo-mir-277	target: 0727-93	position 340
miRNA : bmo-mir-277	target: gi|112983573|ref|NM_001043889.1|	position 1
miRNA : bmo-mir-277	target: gi|114053218|ref|NM_001046823.1|	position 56
miRNA : bmo-mir-277	target: gi|28804516|dbj|AB090887.1|	position 85
miRNA : bmo-mir-279*	target: 007_007027_2005-05-15_WD-050515(APOLIPOPHORINIII_3)	position 7
miRNA : bmo-mir-279*	target: 380	position 26
miRNA : bmo-mir-279*	target: AB07230982..1455B.MORIBMTUB3GENEFORBETA-TUBULIN	position 201
miRNA : bmo-mir-279*	target: D38159106..4176B.MORIMRNAFORXANTHINEDEHYDROGENASE	position 17
miRNA : bmo-mir-279*	target: E_E21_2005-09-23_WDOTHERS-050923	position 65
miRNA : bmo-mir-279*	target: gi|111608110|gb|DQ646409.1|	position 28
miRNA : bmo-mir-279*	target: gi|111608110|gb|DQ646409.1|	position 4
miRNA : bmo-mir-279*	target: gi|112982734|ref|NM_001043658.1|	position 60
miRNA : bmo-mir-279*	target: gi|112982893|ref|NM_001043456.1|	position 66
miRNA : bmo-mir-279*	target: gi|112982893|ref|NM_001043456.1|	position 68
miRNA : bmo-mir-279*	target: gi|112983175|ref|NM_001043566.1|	position 24
miRNA : bmo-mir-279*	target: gi|112983217|ref|NM_001043486.1|	position 5
miRNA : bmo-mir-279*	target: gi|112983293|ref|NM_001044189.1|	position 12
miRNA : bmo-mir-279*	target: gi|112983447|ref|NM_001044069.1|	position 617
miRNA : bmo-mir-279*	target: gi|112983455|ref|NM_001043423.1|	position 271
miRNA : bmo-mir-279*	target: gi|114050748|ref|NM_001046643.1|	position 40
miRNA : bmo-mir-279*	target: gi|114050766|ref|NM_001046938.1|	position 281
miRNA : bmo-mir-279*	target: gi|114051040|ref|NM_001046677.1|	position 58
miRNA : bmo-mir-279*	target: gi|114051631|ref|NM_001046953.1|	position 135
miRNA : bmo-mir-279*	target: gi|114051633|ref|NM_001046954.1|	position 56
miRNA : bmo-mir-279*	target: gi|114051915|ref|NM_001046726.1|	position 18
miRNA : bmo-mir-279*	target: gi|114052251|ref|NM_001046769.1|	position 76
miRNA : bmo-mir-279*	target: gi|114053180|ref|NM_001047064.1|	position 310
miRNA : bmo-mir-279*	target: gi|114053310|ref|NM_001046873.1|	position 46
miRNA : bmo-mir-279*	target: gi|121582238|dbj|AB162107.1|	position 54
miRNA : bmo-mir-279*	target: gi|122935287|gb|EF210328.1|	position 23
miRNA : bmo-mir-279*	target: gi|122935287|gb|EF210328.1|	position 26
miRNA : bmo-mir-279*	target: gi|151301058|ref|NM_001099621.1|	position 35
miRNA : bmo-mir-279*	target: gi|157073864|dbj|AB273625.1|	position 309
miRNA : bmo-mir-279*	target: gi|157367288|gb|EU082076.1|	position 17
miRNA : bmo-mir-279*	target: gi|415600|dbj|D21206.1|BMOKLP	position 50
miRNA : bmo-mir-279*	target: gi|457768|emb|Z30348.1|	position 244
miRNA : bmo-mir-279*	target: gi|53850453|dbj|AB192342.1|	position 21
miRNA : bmo-mir-279*	target: gi|53850453|dbj|AB192342.1|	position 96
miRNA : bmo-mir-279*	target: gi|59797022|dbj|AB188256.1|	position 2918
miRNA : bmo-mir-279*	target: gi|87248622|gb|DQ311420.1|	position 1
miRNA : bmo-mir-279*	target: gi|91845485|gb|BY943207.1|BY943207	position 56
miRNA : bmo-mir-279*	target: gi|929002|emb|X89247.1|	position 14
miRNA : bmo-mir-279*	target: gi|95102721|gb|DQ443213.1|	position 8
miRNA : bmo-mir-279*	target: gi|95103065|gb|DQ443385.1|	position 85
miRNA : bmo-mir-281a	target: 030015	position 42
miRNA : bmo-mir-281a	target: gi|103058157|gb|DQ515931.1|	position 66
miRNA : bmo-mir-281a	target: gi|1109603|dbj|D25320.1|BMO14BA	position 107
miRNA : bmo-mir-281a	target: gi|112982734|ref|NM_001043658.1|	position 35
miRNA : bmo-mir-281a	target: gi|112983227|ref|NM_001044193.1|	position 129
miRNA : bmo-mir-281a	target: gi|112984015|ref|NM_001043951.1|	position 247
miRNA : bmo-mir-281a	target: gi|112984335|ref|NM_001043748.1|	position 48
miRNA : bmo-mir-281a	target: gi|114050786|ref|NM_001046688.1|	position 28
miRNA : bmo-mir-281a	target: gi|114051979|ref|NM_001046735.1|	position 272
miRNA : bmo-mir-281a	target: gi|114052213|ref|NM_001046764.1|	position 91
miRNA : bmo-mir-281a	target: gi|114052658|ref|NM_001046799.1|	position 142
miRNA : bmo-mir-281a	target: gi|114052856|ref|NM_001047074.1|	position 87
miRNA : bmo-mir-281a	target: gi|2654085|gb|AF033013.1|AF033013	position 24
miRNA : bmo-mir-281a	target: gi|37359626|emb|AJ457827.1|	position 35
miRNA : bmo-mir-281a	target: gi|52421186|dbj|AB190802.1|	position 13
miRNA : bmo-mir-281a	target: gi|7637409|dbj|AB040670.2|	position 37
miRNA : bmo-mir-281a	target: gi|95102547|gb|DQ443123.1|	position 381
miRNA : bmo-mir-281a	target: gi|95102827|gb|DQ443266.1|	position 11
miRNA : bmo-mir-281a*	target: gi|112982893|ref|NM_001043456.1|	position 153
miRNA : bmo-mir-281a*	target: gi|112983443|ref|NM_001043509.1|	position 171
miRNA : bmo-mir-281a*	target: gi|114051549|ref|NM_001046646.1|	position 70
miRNA : bmo-mir-281a*	target: gi|114052035|ref|NM_001046983.1|	position 29
miRNA : bmo-mir-281a*	target: gi|114052307|ref|NM_001047004.1|	position 20
miRNA : bmo-mir-281a*	target: gi|114052351|ref|NM_001046771.1|	position 5
miRNA : bmo-mir-281a*	target: gi|114053216|ref|NM_001047062.1|	position 10
miRNA : bmo-mir-281a*	target: gi|4226169|dbj|AB023084.1|	position 86
miRNA : bmo-mir-281a*	target: gi|77799291|dbj|AB183869.1|	position 153
miRNA : bmo-mir-281a*	target: gi|95102869|gb|DQ443287.1|	position 554
miRNA : bmo-mir-282	target: 107_WD-041223(RE)(HSP20.4??????GI:60402063)	position 34
miRNA : bmo-mir-282	target: 319_WD-040824	position 127
miRNA : bmo-mir-282	target: 5148	position 502
miRNA : bmo-mir-282	target: 5148DNAJ-LIKE	position 503
miRNA : bmo-mir-282	target: AB026110160..2106B.MORIMRNAFORECDYSTEROID-INDUCIBLEANGIOTENSIN	position 32
miRNA : bmo-mir-282	target: AB041639198..1055B.MORIEN86MRNAFORTIA-1LIKEPROTEIN	position 74
miRNA : bmo-mir-282	target: BMOP50A16..1419B.MORIP50PROTEINMRNA	position 342
miRNA : bmo-mir-282	target: BMU06073206..1594B.MORI703RXRTYPEHORMONERECEPTOR(BMCF1)MRNA	position 2154
miRNA : bmo-mir-282	target: gi|112982923|ref|NM_001043458.1|	position 30
miRNA : bmo-mir-282	target: gi|112983183|ref|NM_001044137.1|	position 24
miRNA : bmo-mir-282	target: gi|112983253|ref|NM_001044191.1|	position 21
miRNA : bmo-mir-282	target: gi|112983443|ref|NM_001043509.1|	position 372
miRNA : bmo-mir-282	target: gi|114050826|ref|NM_001046858.1|	position 32
miRNA : bmo-mir-282	target: gi|114051466|ref|NM_001046834.1|	position 59
miRNA : bmo-mir-282	target: gi|114051549|ref|NM_001046646.1|	position 90
miRNA : bmo-mir-282	target: gi|114051725|ref|NM_001046710.1|	position 34
miRNA : bmo-mir-282	target: gi|114051769|ref|NM_001046866.1|	position 9
miRNA : bmo-mir-282	target: gi|119866055|gb|EF105372.1|	position 303
miRNA : bmo-mir-282	target: gi|14090241|dbj|AB032465.1|	position 177
miRNA : bmo-mir-282	target: gi|157889129|dbj|AB299446.1|	position 609
miRNA : bmo-mir-282	target: gi|158536409|gb|EU183410.1|	position 612
miRNA : bmo-mir-282	target: gi|4226169|dbj|AB023084.1|	position 140
miRNA : bmo-mir-282	target: gi|4753669|emb|AJ131752.1|	position 324
miRNA : bmo-mir-282	target: gi|52421186|dbj|AB190802.1|	position 27
miRNA : bmo-mir-282	target: gi|54609274|gb|AY769311.1|	position 25
miRNA : bmo-mir-282	target: gi|56342246|dbj|AB167958.1|	position 4
miRNA : bmo-mir-282	target: gi|61191877|gb|AY945209.1|	position 274
miRNA : bmo-mir-282	target: gi|68160235|gb|DQ085777.1|	position 193
miRNA : bmo-mir-282	target: gi|68160235|gb|DQ085777.1|	position 73
miRNA : bmo-mir-282	target: gi|76559857|dbj|AB236417.1|	position 382
miRNA : bmo-mir-282	target: gi|87248568|gb|DQ311393.1|	position 60
miRNA : bmo-mir-282	target: gi|95102731|gb|DQ443218.1|	position 109
miRNA : bmo-mir-282	target: gi|95102953|gb|DQ443329.1|	position 44
miRNA : bmo-mir-283	target: AY27203749..1524B.MORIGLUCOSIDASEMRNA	position 23
miRNA : bmo-mir-283	target: gi|110376568|gb|DQ667967.1|	position 51
miRNA : bmo-mir-283	target: gi|125660445|ref|NM_001044081.2|	position 76
miRNA : bmo-mir-283	target: gi|151302629|dbj|AB035326.1|	position 130
miRNA : bmo-mir-2a-1	target: 001_62F_2004-07-15	position 29
miRNA : bmo-mir-2a-1	target: gi|1109603|dbj|D25320.1|BMO14BA	position 127
miRNA : bmo-mir-2a-1	target: gi|111608108|gb|DQ646408.1|	position 184
miRNA : bmo-mir-2a-1	target: gi|112982789|ref|NM_001043431.1|	position 83
miRNA : bmo-mir-2a-1	target: gi|112983375|ref|NM_001043528.1|	position 196
miRNA : bmo-mir-2a-1	target: gi|112984393|ref|NM_001044043.1|	position 26
miRNA : bmo-mir-2a-1	target: gi|114050854|ref|NM_001046694.1|	position 18
miRNA : bmo-mir-2a-1	target: gi|114050868|ref|NM_001046697.1|	position 47
miRNA : bmo-mir-2a-1	target: gi|114052285|ref|NM_001046665.1|	position 274
miRNA : bmo-mir-2a-1	target: gi|114052620|ref|NM_001046795.1|	position 5
miRNA : bmo-mir-2a-1	target: gi|114052690|ref|NM_001046805.1|	position 241
miRNA : bmo-mir-2a-1	target: gi|114052994|ref|NM_001047034.1|	position 224
miRNA : bmo-mir-2a-1	target: gi|114053176|ref|NM_001046830.1|	position 85
miRNA : bmo-mir-2a-1	target: gi|114053216|ref|NM_001047062.1|	position 10
miRNA : bmo-mir-2a-1	target: gi|163838585|dbj|AB327185.1|	position 674
miRNA : bmo-mir-2a-1	target: gi|7637409|dbj|AB040670.2|	position 41
miRNA : bmo-mir-2a-1	target: gi|77415565|emb|AJ973405.1|	position 22
miRNA : bmo-mir-2a-1	target: gi|77415575|emb|AJ973410.1|	position 17
miRNA : bmo-mir-2a-1	target: gi|87248090|gb|DQ311153.1|	position 426
miRNA : bmo-mir-2a-1	target: gi|87248544|gb|DQ311381.1|	position 5
miRNA : bmo-mir-2a-1	target: gi|95102963|gb|DQ443334.1|	position 5
miRNA : bmo-mir-2a-1	target: gi|95102965|gb|DQ443335.1|	position 137
miRNA : bmo-mir-2a-1*	target: 002_246R_2004-08-20	position 11
miRNA : bmo-mir-2a-1*	target: 006124	position 12
miRNA : bmo-mir-2a-1*	target: 102_wdjcy_041217	position 153
miRNA : bmo-mir-2a-1*	target: 590-WD-040906	position 345
miRNA : bmo-mir-2a-1*	target: gi|112982734|ref|NM_001043658.1|	position 49
miRNA : bmo-mir-2a-1*	target: gi|112983249|ref|NM_001044145.1|	position 29
miRNA : bmo-mir-2a-1*	target: gi|112983429|ref|NM_001043515.1|	position 77
miRNA : bmo-mir-2a-1*	target: gi|114051044|ref|NM_001046855.1|	position 42
miRNA : bmo-mir-2a-1*	target: gi|114053190|ref|NM_001046828.1|	position 11
miRNA : bmo-mir-2a-1*	target: gi|37359626|emb|AJ457827.1|	position 49
miRNA : bmo-mir-2a-1*	target: gi|57903681|gb|AY864804.1|	position 19
miRNA : bmo-mir-2a-1*	target: gi|60592740|dbj|AB206399.1|	position 131
miRNA : bmo-mir-2a-1*	target: gi|60592744|dbj|AB206401.1|	position 144
miRNA : bmo-mir-2a-1*	target: gi|87248568|gb|DQ311393.1|	position 289
miRNA : bmo-mir-2a-1*	target: S744392..1903B.MORISILKFIBROINHEAVYCHAIN{3'REGION}	position 183
miRNA : bmo-mir-2a-2	target: 001_62F_2004-07-15	position 29
miRNA : bmo-mir-2a-2	target: gi|1109603|dbj|D25320.1|BMO14BA	position 127
miRNA : bmo-mir-2a-2	target: gi|111608108|gb|DQ646408.1|	position 184
miRNA : bmo-mir-2a-2	target: gi|112982789|ref|NM_001043431.1|	position 83
miRNA : bmo-mir-2a-2	target: gi|112983375|ref|NM_001043528.1|	position 196
miRNA : bmo-mir-2a-2	target: gi|112984393|ref|NM_001044043.1|	position 26
miRNA : bmo-mir-2a-2	target: gi|114050854|ref|NM_001046694.1|	position 18
miRNA : bmo-mir-2a-2	target: gi|114050868|ref|NM_001046697.1|	position 47
miRNA : bmo-mir-2a-2	target: gi|114052285|ref|NM_001046665.1|	position 274
miRNA : bmo-mir-2a-2	target: gi|114052620|ref|NM_001046795.1|	position 5
miRNA : bmo-mir-2a-2	target: gi|114052690|ref|NM_001046805.1|	position 241
miRNA : bmo-mir-2a-2	target: gi|114052994|ref|NM_001047034.1|	position 224
miRNA : bmo-mir-2a-2	target: gi|114053176|ref|NM_001046830.1|	position 85
miRNA : bmo-mir-2a-2	target: gi|114053216|ref|NM_001047062.1|	position 10
miRNA : bmo-mir-2a-2	target: gi|163838585|dbj|AB327185.1|	position 674
miRNA : bmo-mir-2a-2	target: gi|7637409|dbj|AB040670.2|	position 41
miRNA : bmo-mir-2a-2	target: gi|77415565|emb|AJ973405.1|	position 22
miRNA : bmo-mir-2a-2	target: gi|77415575|emb|AJ973410.1|	position 17
miRNA : bmo-mir-2a-2	target: gi|87248090|gb|DQ311153.1|	position 426
miRNA : bmo-mir-2a-2	target: gi|87248544|gb|DQ311381.1|	position 5
miRNA : bmo-mir-2a-2	target: gi|95102963|gb|DQ443334.1|	position 5
miRNA : bmo-mir-2a-2	target: gi|95102965|gb|DQ443335.1|	position 137
miRNA : bmo-mir-2b	target: 001_62F_2004-07-15	position 30
miRNA : bmo-mir-2b	target: gi|112982789|ref|NM_001043431.1|	position 83
miRNA : bmo-mir-2b	target: gi|112983783|ref|NM_001043838.1|	position 426
miRNA : bmo-mir-2b	target: gi|114050854|ref|NM_001046694.1|	position 10
miRNA : bmo-mir-2b	target: gi|114051482|ref|NM_001046836.1|	position 107
miRNA : bmo-mir-2b	target: gi|114052285|ref|NM_001046665.1|	position 266
miRNA : bmo-mir-2b	target: gi|114052285|ref|NM_001046665.1|	position 274
miRNA : bmo-mir-2b	target: gi|114052620|ref|NM_001046795.1|	position 5
miRNA : bmo-mir-2b	target: gi|114053190|ref|NM_001046828.1|	position 10
miRNA : bmo-mir-2b	target: gi|114053216|ref|NM_001047062.1|	position 1
miRNA : bmo-mir-2b	target: gi|126024041|gb|EF421141.1|	position 325
miRNA : bmo-mir-2b	target: gi|126024043|gb|EF421142.1|	position 325
miRNA : bmo-mir-2b	target: gi|126024045|gb|EF421143.1|	position 323
miRNA : bmo-mir-2b	target: gi|126024047|gb|EF421144.1|	position 323
miRNA : bmo-mir-2b	target: gi|155988|gb|M36290.1|BMODNA	position 15
miRNA : bmo-mir-2b	target: gi|156032|gb|J01031.1|BMOSERI73	position 16
miRNA : bmo-mir-2b	target: gi|157783835|gb|EU143798.1|	position 661
miRNA : bmo-mir-2b	target: gi|163838585|dbj|AB327185.1|	position 674
miRNA : bmo-mir-2b	target: gi|166245165|dbj|AB206986.2|	position 876
miRNA : bmo-mir-2b	target: gi|4226169|dbj|AB023084.1|	position 154
miRNA : bmo-mir-2b	target: gi|46360440|gb|AY572230.1|	position 323
miRNA : bmo-mir-2b	target: gi|46360442|gb|AY589590.1|	position 327
miRNA : bmo-mir-2b	target: gi|4753669|emb|AJ131752.1|	position 324
miRNA : bmo-mir-2b	target: gi|49022671|dbj|AB166726.1|	position 5
miRNA : bmo-mir-2b	target: gi|49064962|dbj|AB113086.1|	position 5
miRNA : bmo-mir-2b	target: gi|49064964|dbj|AB113087.1|	position 5
miRNA : bmo-mir-2b	target: gi|52138481|dbj|AB181197.1|	position 5
miRNA : bmo-mir-2b	target: gi|52421186|dbj|AB190802.1|	position 36
miRNA : bmo-mir-2b	target: gi|5360248|dbj|AB021883.1|	position 1914
miRNA : bmo-mir-2b	target: gi|58416330|emb|AJ878750.1|	position 323
miRNA : bmo-mir-2b	target: gi|58416332|emb|AJ878751.1|	position 327
miRNA : bmo-mir-2b	target: gi|58416334|emb|AJ878752.1|	position 327
miRNA : bmo-mir-2b	target: gi|62529358|tpe|BN000691.2|	position 89
miRNA : bmo-mir-2b	target: gi|68144075|gb|DQ086424.1|	position 177
miRNA : bmo-mir-2b	target: gi|68144075|gb|DQ086424.1|	position 248
miRNA : bmo-mir-2b	target: gi|7637409|dbj|AB040670.2|	position 41
miRNA : bmo-mir-2b	target: gi|77415565|emb|AJ973405.1|	position 17
miRNA : bmo-mir-2b	target: gi|87248544|gb|DQ311381.1|	position 5
miRNA : bmo-mir-2b	target: gi|95102963|gb|DQ443334.1|	position 5
miRNA : bmo-mir-2b	target: gi|95103129|gb|DQ443417.1|	position 164
miRNA : bmo-mir-305	target: 001_001301R_2005-04-06_WD-050406E-PCR	position 182
miRNA : bmo-mir-305	target: 102_wdjcy_041217	position 76
miRNA : bmo-mir-305	target: 27	position 1
miRNA : bmo-mir-305	target: gi|112982789|ref|NM_001043431.1|	position 19
miRNA : bmo-mir-305	target: gi|112983015|ref|NM_001043616.1|	position 3
miRNA : bmo-mir-305	target: gi|112983253|ref|NM_001044191.1|	position 17
miRNA : bmo-mir-305	target: gi|112983359|ref|NM_001044179.1|	position 57
miRNA : bmo-mir-305	target: gi|114050820|ref|NM_001046884.1|	position 48
miRNA : bmo-mir-305	target: gi|114052137|ref|NM_001046756.1|	position 3
miRNA : bmo-mir-305	target: gi|114052223|ref|NM_001046765.1|	position 173
miRNA : bmo-mir-305	target: gi|114052277|ref|NM_001046768.1|	position 78
miRNA : bmo-mir-305	target: gi|114052712|ref|NM_001047078.1|	position 259
miRNA : bmo-mir-305	target: gi|114053248|ref|NM_001046821.1|	position 98
miRNA : bmo-mir-305	target: gi|146424693|dbj|AB274989.1|	position 450
miRNA : bmo-mir-305	target: gi|60592744|dbj|AB206401.1|	position 127
miRNA : bmo-mir-305	target: gi|87248236|gb|DQ311226.1|	position 182
miRNA : bmo-mir-305*	target: 006124	position 5
miRNA : bmo-mir-305*	target: 021_021001_2005-06-22_WDOTHERS-050622??MITOTICPHOSPHOPROTEIN44??	position 576
miRNA : bmo-mir-305*	target: 0821-1	position 24
miRNA : bmo-mir-305*	target: 1430	position 25
miRNA : bmo-mir-305*	target: 5021	position 11
miRNA : bmo-mir-305*	target: 5021	position 37
miRNA : bmo-mir-305*	target: 80_LYL040804(MYOSINHEARYCHAIN????????????,??????GI:60401745)	position 191
miRNA : bmo-mir-305*	target: AB01624931..621B.MORIMRNAFORPEPTIDOGLYCANRECOGNITIONPROTEIN	position 46
miRNA : bmo-mir-305*	target: AB016836159..2135B.MORIMRNAFORHEATSHOCK70KDPROTEINCOGNATE	position 201
miRNA : bmo-mir-305*	target: AB026441123..1610B.MORIMRNAFORBETA-1,3-GLUCANRECOGNITIONPROTEIN	position 70
miRNA : bmo-mir-305*	target: AB03049670..1044B.MORIMRNAFORANNEXINIX-A	position 1071
miRNA : bmo-mir-305*	target: AB041639198..1055B.MORIEN86MRNAFORTIA-1LIKEPROTEIN	position 17
miRNA : bmo-mir-305*	target: AB041639198..1055B.MORIEN86MRNAFORTIA-1LIKEPROTEIN	position 32
miRNA : bmo-mir-305*	target: AF332551229..2490B.MORIORPHANNUCLEARRECEPTORE75C(E75)MRNA	position 125
miRNA : bmo-mir-305*	target: AY3340121..1059B.MORIPOU-M2(POU-M2)MRNA	position 114
miRNA : bmo-mir-305*	target: BMU3028934..213B.MORIENBOCINMRNA	position 281
miRNA : bmo-mir-305*	target: gi|103058131|gb|DQ515930.1|	position 28
miRNA : bmo-mir-305*	target: gi|103058131|gb|DQ515930.1|	position 7
miRNA : bmo-mir-305*	target: gi|103058157|gb|DQ515931.1|	position 23
miRNA : bmo-mir-305*	target: gi|103058157|gb|DQ515931.1|	position 53
miRNA : bmo-mir-305*	target: gi|10801567|dbj|AB041636.1|	position 662
miRNA : bmo-mir-305*	target: gi|10801569|dbj|AB041637.1|	position 652
miRNA : bmo-mir-305*	target: gi|108865214|gb|DQ539622.1|	position 62
miRNA : bmo-mir-305*	target: gi|112982734|ref|NM_001043658.1|	position 37
miRNA : bmo-mir-305*	target: gi|112982923|ref|NM_001043458.1|	position 86
miRNA : bmo-mir-305*	target: gi|112983321|ref|NM_001043538.1|	position 91
miRNA : bmo-mir-305*	target: gi|112983693|ref|NM_001043856.1|	position 46
miRNA : bmo-mir-305*	target: gi|112983953|ref|NM_001043808.1|	position 1
miRNA : bmo-mir-305*	target: gi|112984375|ref|NM_001043694.1|	position 8
miRNA : bmo-mir-305*	target: gi|114050832|ref|NM_001046693.1|	position 249
miRNA : bmo-mir-305*	target: gi|114051565|ref|NM_001046841.1|	position 189
miRNA : bmo-mir-305*	target: gi|114051681|ref|NM_001046708.1|	position 1102
miRNA : bmo-mir-305*	target: gi|114051935|ref|NM_001046974.1|	position 20
miRNA : bmo-mir-305*	target: gi|114052127|ref|NM_001046754.1|	position 305
miRNA : bmo-mir-305*	target: gi|114052421|ref|NM_001046663.1|	position 15
miRNA : bmo-mir-305*	target: gi|114052664|ref|NM_001046801.1|	position 63
miRNA : bmo-mir-305*	target: gi|114052670|ref|NM_001047077.1|	position 485
miRNA : bmo-mir-305*	target: gi|114052762|ref|NM_001046808.1|	position 23
miRNA : bmo-mir-305*	target: gi|114053232|ref|NM_001046825.1|	position 187
miRNA : bmo-mir-305*	target: gi|118496041|dbj|AB284983.1|	position 185
miRNA : bmo-mir-305*	target: gi|119496936|gb|EF139225.1|	position 24
miRNA : bmo-mir-305*	target: gi|139001730|dbj|AB239447.1|	position 275
miRNA : bmo-mir-305*	target: gi|147883243|gb|EF554692.1|	position 620
miRNA : bmo-mir-305*	target: gi|153791245|ref|NM_001099840.1|	position 281
miRNA : bmo-mir-305*	target: gi|156009|gb|M64781.1|BMOPOUM1	position 114
miRNA : bmo-mir-305*	target: gi|156032|gb|J01031.1|BMOSERI73	position 33
miRNA : bmo-mir-305*	target: gi|156039|gb|J01037.1|BMOSERI93	position 33
miRNA : bmo-mir-305*	target: gi|157412309|ref|NM_001105226.1|	position 353
miRNA : bmo-mir-305*	target: gi|164506966|gb|EU350575.1|	position 57
miRNA : bmo-mir-305*	target: gi|164506966|gb|EU350575.1|	position 6
miRNA : bmo-mir-305*	target: gi|167736343|ref|NM_001114594.1|	position 2
miRNA : bmo-mir-305*	target: gi|260850|gb|S50045.1|	position 45
miRNA : bmo-mir-305*	target: gi|37857712|dbj|AB124799.1|	position 25
miRNA : bmo-mir-305*	target: gi|38636567|dbj|AB114625.1|	position 91
miRNA : bmo-mir-305*	target: gi|466523|dbj|D28764.1|BMOPBAN	position 46
miRNA : bmo-mir-305*	target: gi|51863356|gb|AY706958.1|	position 1
miRNA : bmo-mir-305*	target: gi|54609274|gb|AY769311.1|	position 1
miRNA : bmo-mir-305*	target: gi|57903681|gb|AY864804.1|	position 54
miRNA : bmo-mir-305*	target: gi|5814|emb|X12839.1|	position 22
miRNA : bmo-mir-305*	target: gi|59796990|dbj|AB187517.1|	position 111
miRNA : bmo-mir-305*	target: gi|59796990|dbj|AB187517.1|	position 138
miRNA : bmo-mir-305*	target: gi|6683593|dbj|AB024905.1|	position 123
miRNA : bmo-mir-305*	target: gi|7262490|dbj|AB030497.1|	position 658
miRNA : bmo-mir-305*	target: gi|7262492|dbj|AB030498.1|	position 183
miRNA : bmo-mir-305*	target: gi|82658674|gb|DQ272299.1|	position 7
miRNA : bmo-mir-305*	target: gi|87248172|gb|DQ311194.1|	position 124
miRNA : bmo-mir-305*	target: gi|87248458|gb|DQ311338.1|	position 6
miRNA : bmo-mir-305*	target: gi|87248506|gb|DQ311362.1|	position 175
miRNA : bmo-mir-305*	target: gi|95102705|gb|DQ443202.1|	position 124
miRNA : bmo-mir-305*	target: gi|95102991|gb|DQ443348.1|	position 91
miRNA : bmo-mir-305*	target: TRANSLATIONALLYCONTROLLEDTUMORPROTEIN	position 25
miRNA : bmo-mir-307	target: 001_62F_2004-07-15	position 29
miRNA : bmo-mir-307	target: 001_S5F_2004-08-07	position 254
miRNA : bmo-mir-307	target: AB046385141..3383B.MORIBMCHIR1MRNAFORCHITINASE-RELATEDPROTEIN1	position 118
miRNA : bmo-mir-307	target: AF150098321..533B.MORISMALLZINCFINGER-LIKEPROTEIN(TIM10)MRNA	position 17
miRNA : bmo-mir-307	target: AF150098321..533B.MORISMALLZINCFINGER-LIKEPROTEIN(TIM10)MRNA	position 38
miRNA : bmo-mir-307	target: B_B129_2005-09-02_WD-050902(????????????,??????????GI:86465351)	position 57
miRNA : bmo-mir-307	target: BMOWNT19..1197B.MORISILKWORMMRNAFORBM.WNT-1	position 771
miRNA : bmo-mir-307	target: gi|112982963|ref|NM_001043627.1|	position 116
miRNA : bmo-mir-307	target: gi|112984053|ref|NM_001043957.1|	position 23
miRNA : bmo-mir-307	target: gi|114051549|ref|NM_001046646.1|	position 84
miRNA : bmo-mir-307	target: gi|155988|gb|M36290.1|BMODNA	position 14
miRNA : bmo-mir-307	target: gi|52138489|dbj|AB181201.1|	position 60
miRNA : bmo-mir-307	target: gi|54609274|gb|AY769311.1|	position 11
miRNA : bmo-mir-307	target: gi|62122364|dbj|AB048274.1|	position 290
miRNA : bmo-mir-307	target: gi|69146820|gb|DQ096295.1|	position 231
miRNA : bmo-mir-307	target: gi|77415563|emb|AJ973404.1|	position 5
miRNA : bmo-mir-307	target: gi|87248278|gb|DQ311247.1|	position 26
miRNA : bmo-mir-307	target: gi|87248628|gb|DQ311423.1|	position 19
miRNA : bmo-mir-307	target: gi|94315782|gb|DQ473438.1|	position 57
miRNA : bmo-mir-307	target: gi|95102731|gb|DQ443218.1|	position 111
miRNA : bmo-mir-31	target: 027_030006_2005-07-18_WD-050718_1	position 19
miRNA : bmo-mir-31	target: 353R-WD-040825pm	position 176
miRNA : bmo-mir-31	target: gi|112982738|ref|NM_001043655.1|	position 85
miRNA : bmo-mir-31	target: gi|112983313|ref|NM_001044153.1|	position 28
miRNA : bmo-mir-31	target: gi|112983807|ref|NM_001043919.1|	position 11
miRNA : bmo-mir-31	target: gi|112984187|ref|NM_001043979.1|	position 333
miRNA : bmo-mir-31	target: gi|114051997|ref|NM_001046738.1|	position 51
miRNA : bmo-mir-31	target: gi|114052688|ref|NM_001047025.1|	position 250
miRNA : bmo-mir-31	target: gi|114053174|ref|NM_001046831.1|	position 56
miRNA : bmo-mir-31	target: gi|157412319|ref|NM_001105230.1|	position 25
miRNA : bmo-mir-31	target: gi|49022666|dbj|AB166725.1|	position 40
miRNA : bmo-mir-31	target: gi|54290086|dbj|AB177621.1|	position 158
miRNA : bmo-mir-31	target: gi|85363119|gb|DQ342046.1|	position 166
miRNA : bmo-mir-31	target: gi|87248568|gb|DQ311393.1|	position 464
miRNA : bmo-mir-317	target: AB021973144..611B.MORIUBI2MRNAFORUBIQUITIN/79AAFUSIONPROTEIN	position 31
miRNA : bmo-mir-317	target: AF287251114..626B.MORICALCINEURINB(CNB)MRNA	position 128
miRNA : bmo-mir-317	target: AY27203749..1524B.MORIGLUCOSIDASEMRNA	position 3
miRNA : bmo-mir-317	target: gi|112982680|ref|NM_001043446.1|	position 54
miRNA : bmo-mir-317	target: gi|112983301|ref|NM_001043536.1|	position 134
miRNA : bmo-mir-317	target: gi|112983321|ref|NM_001043538.1|	position 109
miRNA : bmo-mir-317	target: gi|112983889|ref|NM_001043933.1|	position 53
miRNA : bmo-mir-317	target: gi|112984393|ref|NM_001044043.1|	position 9
miRNA : bmo-mir-317	target: gi|114051492|ref|NM_001046837.1|	position 939
miRNA : bmo-mir-317	target: gi|114051593|ref|NM_001046703.1|	position 61
miRNA : bmo-mir-317	target: gi|114052251|ref|NM_001046769.1|	position 1
miRNA : bmo-mir-317	target: gi|114053034|ref|NM_001047036.1|	position 91
miRNA : bmo-mir-317	target: gi|114053116|ref|NM_001047069.1|	position 1
miRNA : bmo-mir-317	target: gi|114053124|ref|NM_001046870.1|	position 77
miRNA : bmo-mir-317	target: gi|54290086|dbj|AB177621.1|	position 194
miRNA : bmo-mir-317	target: gi|55583294|dbj|AB100454.1|	position 29
miRNA : bmo-mir-317	target: gi|56342246|dbj|AB167958.1|	position 1
miRNA : bmo-mir-317	target: gi|83628245|gb|DQ310733.1|	position 526
miRNA : bmo-mir-317	target: gi|95102681|gb|DQ443190.1|	position 107
miRNA : bmo-mir-317	target: gi|95102991|gb|DQ443348.1|	position 109
miRNA : bmo-mir-317	target: UERP27A	position 31
miRNA : bmo-mir-34	target: 001_001310_2005-04-06_WD-050406(????????,??????GI:60402632)????????????????	position 465
miRNA : bmo-mir-34	target: 001_001361_2005-04-09_WD-050409(SL??GI:86464688,??ACTIN2)	position 1
miRNA : bmo-mir-34	target: 001_001361_2005-04-09_WD-050409(SL??GI:86464688,??ACTIN2)	position 143
miRNA : bmo-mir-34	target: 001_001361_2005-04-09_WD-050409(SL??GI:86464688,??ACTIN2)	position 152
miRNA : bmo-mir-34	target: 001_001361_2005-04-09_WD-050409(SL??GI:86464688,??ACTIN2)	position 24
miRNA : bmo-mir-34	target: 001_001403_2005-04-12_WD-050412()	position 73
miRNA : bmo-mir-34	target: 003_(24)17F_2004-08-06	position 534
miRNA : bmo-mir-34	target: 027_030006_2005-07-18_WD-050718_1	position 16
miRNA : bmo-mir-34	target: 037_037039F_2005-08-16_WD-050816	position 137
miRNA : bmo-mir-34	target: 04-10_WD-050410--[001-001377-2005-04-10-WD-050410]	position 616
miRNA : bmo-mir-34	target: 102_wdjcy_041217	position 89
miRNA : bmo-mir-34	target: 104_wdjcy_041217	position 441
miRNA : bmo-mir-34	target: 104_wdjcy_041217	position 499
miRNA : bmo-mir-34	target: 174-lyl040816	position 91
miRNA : bmo-mir-34	target: 320_WD-040824DN237085.1GI:60401884	position 2
miRNA : bmo-mir-34	target: 570_wd_040904	position 333
miRNA : bmo-mir-34	target: 6190_006_2005_05_13	position 103
miRNA : bmo-mir-34	target: AB01338632..1384B.MORIS-ALPMRNAFORSOLUBLEALKALINEPHOSPHATASE	position 426
miRNA : bmo-mir-34	target: AB01338632..1384B.MORIS-ALPMRNAFORSOLUBLEALKALINEPHOSPHATASE	position 427
miRNA : bmo-mir-34	target: AB01752013..597B.MORIMRNAFORBACTERIOPHAGET7LYSOZYME-LIKEPROTEIN2(BTL-LP2)	position 1
miRNA : bmo-mir-34	target: AB04163447..1348B.MORIEN03MRNAFORIDGFLIKEPROTEIN	position 121
miRNA : bmo-mir-34	target: AB041639198..1055B.MORIEN86MRNAFORTIA-1LIKEPROTEIN	position 14
miRNA : bmo-mir-34	target: AB0474871242..1958B.MORIBMWCP8MRNAFORCUTICLEPROTEIN	position 2
miRNA : bmo-mir-34	target: AB106876150..455B.MORIBMCRZMRNAFORCORAZONINPREPROHORMONE	position 138
miRNA : bmo-mir-34	target: AB11508378..1196B.MORIBMGLPQMRNAFORGLYCEROPHOSPHORYLDIESTERPHOSPHODIESTERASE	position 368
miRNA : bmo-mir-34	target: AB11508451..1283B.MORIBMHEMOLINMRNAFORHEMOLIN	position 14
miRNA : bmo-mir-34	target: AF025542221..4639B.MORIINSULINRECEPTOR-LIKEPROTEINPRECURSOR(BIR)MRNA	position 961
miRNA : bmo-mir-34	target: AF23766397..1482B.MORINUCLEARORPHANRECEPTOR(OR)MRNA	position 57
miRNA : bmo-mir-34	target: AF28726733..1745B.MORIJUVENILEHORMONEESTERASE(JHE)MRNA	position 534
miRNA : bmo-mir-34	target: AF372836127..1563B.MORIDOPADECARBOXYLASEMRNA	position 111
miRNA : bmo-mir-34	target: AY297160142..1299B.MORICATHEPSINDMRNA	position 1
miRNA : bmo-mir-34	target: AY3340121..1059B.MORIPOU-M2(POU-M2)MRNA	position 106
miRNA : bmo-mir-34	target: BMGOBP16..500B.MORIB.MORIMRNAFORGENERALODORANTBINDINGPROTEIN1.	position 23
miRNA : bmo-mir-34	target: BMO50KDAL88..1389B.MORISILKWORMMRNAFOR50KDALECTIN	position 106
miRNA : bmo-mir-34	target: BMO50KDAL88..1389B.MORISILKWORMMRNAFOR50KDALECTIN	position 109
miRNA : bmo-mir-34	target: BMOANTICT12..1214B.MORIMRNAFORANTICHYMOTRYPSIN	position 38
miRNA : bmo-mir-34	target: BMOBMSQD271..982B.MORISILKWORMMRNAFORBMSQD-2(SQDPROTEINHOMOLOGUE)	position 45
miRNA : bmo-mir-34	target: BMOFTZF1P161..1828B.MORIMRNAFORBMFTZ-F1PROTEIN.	position 80
miRNA : bmo-mir-34	target: BMOPTTHP134..708B.MORIPREPROPTTHMRNA	position 155
miRNA : bmo-mir-34	target: BMU3028934..213B.MORIENBOCINMRNA	position 37
miRNA : bmo-mir-34	target: BMU94993228..1244B.MORIRAD51HOMOLOG(RAD51)MRNA	position 15
miRNA : bmo-mir-34	target: C_C135F_2005-09-13_WDWXJ-050913??????PROMOTINGPROTEIN??	position 37
miRNA : bmo-mir-34	target: C_C135F_2005-09-13_WDWXJ-050913??????PROMOTINGPROTEIN??	position 60
miRNA : bmo-mir-34	target: E_E21_2005-09-23_WDOTHERS-050923	position 27
miRNA : bmo-mir-34	target: E_E21_2005-09-23_WDOTHERS-050923	position 56
miRNA : bmo-mir-34	target: gi|103058157|gb|DQ515931.1|	position 134
miRNA : bmo-mir-34	target: gi|103058157|gb|DQ515931.1|	position 4
miRNA : bmo-mir-34	target: gi|110376568|gb|DQ667967.1|	position 61
miRNA : bmo-mir-34	target: gi|110796921|dbj|AB201230.1|	position 230
miRNA : bmo-mir-34	target: gi|110796921|dbj|AB201230.1|	position 289
miRNA : bmo-mir-34	target: gi|110796921|dbj|AB201230.1|	position 370
miRNA : bmo-mir-34	target: gi|110796921|dbj|AB201230.1|	position 415
miRNA : bmo-mir-34	target: gi|111608110|gb|DQ646409.1|	position 1
miRNA : bmo-mir-34	target: gi|112734729|ref|NM_001043315.1|	position 626
miRNA : bmo-mir-34	target: gi|112982694|ref|NM_001043444.1|	position 196
miRNA : bmo-mir-34	target: gi|112982734|ref|NM_001043658.1|	position 53
miRNA : bmo-mir-34	target: gi|112982746|ref|NM_001043438.1|	position 3
miRNA : bmo-mir-34	target: gi|112982905|ref|NM_001043457.1|	position 157
miRNA : bmo-mir-34	target: gi|112982923|ref|NM_001043458.1|	position 97
miRNA : bmo-mir-34	target: gi|112982925|ref|NM_001043461.1|	position 37
miRNA : bmo-mir-34	target: gi|112982949|ref|NM_001043460.1|	position 24
miRNA : bmo-mir-34	target: gi|112982949|ref|NM_001043460.1|	position 3
miRNA : bmo-mir-34	target: gi|112982963|ref|NM_001043627.1|	position 39
miRNA : bmo-mir-34	target: gi|112982985|ref|NM_001043621.1|	position 641
miRNA : bmo-mir-34	target: gi|112982987|ref|NM_001043463.1|	position 102
miRNA : bmo-mir-34	target: gi|112983217|ref|NM_001043486.1|	position 1
miRNA : bmo-mir-34	target: gi|112983261|ref|NM_001044149.1|	position 173
miRNA : bmo-mir-34	target: gi|112983261|ref|NM_001044149.1|	position 240
miRNA : bmo-mir-34	target: gi|112983269|ref|NM_001043540.1|	position 185
miRNA : bmo-mir-34	target: gi|112983313|ref|NM_001044153.1|	position 10
miRNA : bmo-mir-34	target: gi|112983359|ref|NM_001044179.1|	position 74
miRNA : bmo-mir-34	target: gi|112983379|ref|NM_001043502.1|	position 303
miRNA : bmo-mir-34	target: gi|112983443|ref|NM_001043509.1|	position 32
miRNA : bmo-mir-34	target: gi|112983502|ref|NM_001043422.1|	position 3
miRNA : bmo-mir-34	target: gi|112983575|ref|NM_001043886.1|	position 1
miRNA : bmo-mir-34	target: gi|112983581|ref|NM_001043884.1|	position 155
miRNA : bmo-mir-34	target: gi|112983889|ref|NM_001043933.1|	position 43
miRNA : bmo-mir-34	target: gi|112983889|ref|NM_001043933.1|	position 70
miRNA : bmo-mir-34	target: gi|112984335|ref|NM_001043748.1|	position 12
miRNA : bmo-mir-34	target: gi|112984393|ref|NM_001044043.1|	position 30
miRNA : bmo-mir-34	target: gi|112984525|ref|NM_001043734.1|	position 12
miRNA : bmo-mir-34	target: gi|112984525|ref|NM_001043734.1|	position 22
miRNA : bmo-mir-34	target: gi|112984525|ref|NM_001043734.1|	position 32
miRNA : bmo-mir-34	target: gi|112984531|ref|NM_001043738.1|	position 460
miRNA : bmo-mir-34	target: gi|114050748|ref|NM_001046643.1|	position 109
miRNA : bmo-mir-34	target: gi|114050788|ref|NM_001046691.1|	position 493
miRNA : bmo-mir-34	target: gi|114050834|ref|NM_001046942.1|	position 25
miRNA : bmo-mir-34	target: gi|114051012|ref|NM_001046934.1|	position 133
miRNA : bmo-mir-34	target: gi|114051190|ref|NM_001046921.1|	position 567
miRNA : bmo-mir-34	target: gi|114051212|ref|NM_001046920.1|	position 89
miRNA : bmo-mir-34	target: gi|114051482|ref|NM_001046836.1|	position 102
miRNA : bmo-mir-34	target: gi|114051681|ref|NM_001046708.1|	position 1067
miRNA : bmo-mir-34	target: gi|114051681|ref|NM_001046708.1|	position 1123
miRNA : bmo-mir-34	target: gi|114051711|ref|NM_001046862.1|	position 110
miRNA : bmo-mir-34	target: gi|114051739|ref|NM_001046963.1|	position 424
miRNA : bmo-mir-34	target: gi|114051917|ref|NM_001046975.1|	position 63
miRNA : bmo-mir-34	target: gi|114052001|ref|NM_001046981.1|	position 385
miRNA : bmo-mir-34	target: gi|114052019|ref|NM_001046980.1|	position 53
miRNA : bmo-mir-34	target: gi|114052019|ref|NM_001046980.1|	position 58
miRNA : bmo-mir-34	target: gi|114052023|ref|NM_001046742.1|	position 208
miRNA : bmo-mir-34	target: gi|114052139|ref|NM_001046758.1|	position 67
miRNA : bmo-mir-34	target: gi|114052149|ref|NM_001046755.1|	position 656
miRNA : bmo-mir-34	target: gi|114052149|ref|NM_001046755.1|	position 665
miRNA : bmo-mir-34	target: gi|114052203|ref|NM_001046766.1|	position 24
miRNA : bmo-mir-34	target: gi|114052203|ref|NM_001046766.1|	position 288
miRNA : bmo-mir-34	target: gi|114052209|ref|NM_001046999.1|	position 16
miRNA : bmo-mir-34	target: gi|114052213|ref|NM_001046764.1|	position 28
miRNA : bmo-mir-34	target: gi|114052309|ref|NM_001047051.1|	position 13
miRNA : bmo-mir-34	target: gi|114052411|ref|NM_001046779.1|	position 28
miRNA : bmo-mir-34	target: gi|114052548|ref|NM_001046791.1|	position 174
miRNA : bmo-mir-34	target: gi|114052548|ref|NM_001046791.1|	position 185
miRNA : bmo-mir-34	target: gi|114052558|ref|NM_001046788.1|	position 8
miRNA : bmo-mir-34	target: gi|114052588|ref|NM_001047017.1|	position 613
miRNA : bmo-mir-34	target: gi|114052642|ref|NM_001046797.1|	position 147
miRNA : bmo-mir-34	target: gi|114052690|ref|NM_001046805.1|	position 28
miRNA : bmo-mir-34	target: gi|114052732|ref|NM_001047027.1|	position 608
miRNA : bmo-mir-34	target: gi|114052734|ref|NM_001047029.1|	position 695
miRNA : bmo-mir-34	target: gi|114052762|ref|NM_001046808.1|	position 24
miRNA : bmo-mir-34	target: gi|114052856|ref|NM_001047074.1|	position 78
miRNA : bmo-mir-34	target: gi|114053114|ref|NM_001046657.1|	position 20
miRNA : bmo-mir-34	target: gi|114053116|ref|NM_001047069.1|	position 3
miRNA : bmo-mir-34	target: gi|114053150|ref|NM_001046658.1|	position 66
miRNA : bmo-mir-34	target: gi|114053176|ref|NM_001046830.1|	position 66
miRNA : bmo-mir-34	target: gi|114053178|ref|NM_001047065.1|	position 44
miRNA : bmo-mir-34	target: gi|114053180|ref|NM_001047064.1|	position 38
miRNA : bmo-mir-34	target: gi|114053190|ref|NM_001046828.1|	position 3
miRNA : bmo-mir-34	target: gi|114053312|ref|NM_001046874.1|	position 17
miRNA : bmo-mir-34	target: gi|11528082|gb|AF273695.1|AF273695	position 9
miRNA : bmo-mir-34	target: gi|116876142|gb|EF025315.1|	position 33
miRNA : bmo-mir-34	target: gi|116876142|gb|EF025315.1|	position 5
miRNA : bmo-mir-34	target: gi|118500448|gb|EF112400.1|	position 50
miRNA : bmo-mir-34	target: gi|118918388|ref|NM_001043430.2|	position 3
miRNA : bmo-mir-34	target: gi|119496936|gb|EF139225.1|	position 54
miRNA : bmo-mir-34	target: gi|119721190|gb|EF157831.1|	position 11
miRNA : bmo-mir-34	target: gi|119866055|gb|EF105372.1|	position 394
miRNA : bmo-mir-34	target: gi|121582238|dbj|AB162107.1|	position 48
miRNA : bmo-mir-34	target: gi|133919123|emb|AM403100.1|	position 217
miRNA : bmo-mir-34	target: gi|139001730|dbj|AB239447.1|	position 37
miRNA : bmo-mir-34	target: gi|14090241|dbj|AB032465.1|	position 12
miRNA : bmo-mir-34	target: gi|146424707|dbj|AB274996.1|	position 19
miRNA : bmo-mir-34	target: gi|147883239|gb|EF554690.1|	position 2170
miRNA : bmo-mir-34	target: gi|15076609|dbj|AB063488.1|	position 343
miRNA : bmo-mir-34	target: gi|15076609|dbj|AB063488.1|	position 80
miRNA : bmo-mir-34	target: gi|15076619|dbj|AB063493.1|	position 34
miRNA : bmo-mir-34	target: gi|15076619|dbj|AB063493.1|	position 79
miRNA : bmo-mir-34	target: gi|153791245|ref|NM_001099840.1|	position 37
miRNA : bmo-mir-34	target: gi|156009|gb|M64781.1|BMOPOUM1	position 106
miRNA : bmo-mir-34	target: gi|156009|gb|M64781.1|BMOPOUM1	position 26
miRNA : bmo-mir-34	target: gi|156255209|ref|NM_001102463.1|	position 901
miRNA : bmo-mir-34	target: gi|157073864|dbj|AB273625.1|	position 38
miRNA : bmo-mir-34	target: gi|157367288|gb|EU082076.1|	position 17
miRNA : bmo-mir-34	target: gi|157382905|gb|EF682070.1|	position 5
miRNA : bmo-mir-34	target: gi|157412325|ref|NM_001105234.1|	position 143
miRNA : bmo-mir-34	target: gi|157783835|gb|EU143798.1|	position 106
miRNA : bmo-mir-34	target: gi|157889129|dbj|AB299446.1|	position 551
miRNA : bmo-mir-34	target: gi|158186763|ref|NM_001109929.1|	position 156
miRNA : bmo-mir-34	target: gi|158508577|ref|NM_001110008.1|	position 85
miRNA : bmo-mir-34	target: gi|158536409|gb|EU183410.1|	position 1469
miRNA : bmo-mir-34	target: gi|160333252|ref|NM_001110343.1|	position 608
miRNA : bmo-mir-34	target: gi|160333252|ref|NM_001110343.1|	position 611
miRNA : bmo-mir-34	target: gi|160333257|ref|NM_001110340.1|	position 612
miRNA : bmo-mir-34	target: gi|164506966|gb|EU350575.1|	position 1
miRNA : bmo-mir-34	target: gi|164506966|gb|EU350575.1|	position 50
miRNA : bmo-mir-34	target: gi|16903865|gb|AF426830.1|	position 136
miRNA : bmo-mir-34	target: gi|16903865|gb|AF426830.1|	position 147
miRNA : bmo-mir-34	target: gi|2073100|dbj|AB003287.1|	position 3
miRNA : bmo-mir-34	target: gi|2190188|dbj|D70818.1|	position 606
miRNA : bmo-mir-34	target: gi|32997081|dbj|AB115084.1|	position 14
miRNA : bmo-mir-34	target: gi|37359626|emb|AJ457827.1|	position 53
miRNA : bmo-mir-34	target: gi|38141764|dbj|AB092510.1|	position 515
miRNA : bmo-mir-34	target: gi|3869146|dbj|AB014342.1|	position 21
miRNA : bmo-mir-34	target: gi|40879025|gb|CK518228.1|CK518228	position 170
miRNA : bmo-mir-34	target: gi|40879025|gb|CK518228.1|CK518228	position 239
miRNA : bmo-mir-34	target: gi|41350231|gb|AY515320.1|	position 14
miRNA : bmo-mir-34	target: gi|415600|dbj|D21206.1|BMOKLP	position 3
miRNA : bmo-mir-34	target: gi|433190|dbj|D10953.1|BMOFTZF1P	position 80
miRNA : bmo-mir-34	target: gi|49022666|dbj|AB166725.1|	position 21
miRNA : bmo-mir-34	target: gi|49022666|dbj|AB166725.1|	position 4
miRNA : bmo-mir-34	target: gi|49022671|dbj|AB166726.1|	position 230
miRNA : bmo-mir-34	target: gi|49022671|dbj|AB166726.1|	position 289
miRNA : bmo-mir-34	target: gi|49022671|dbj|AB166726.1|	position 370
miRNA : bmo-mir-34	target: gi|49022671|dbj|AB166726.1|	position 415
miRNA : bmo-mir-34	target: gi|49022671|dbj|AB166726.1|	position 435
miRNA : bmo-mir-34	target: gi|49064958|dbj|AB113084.1|	position 21
miRNA : bmo-mir-34	target: gi|49064962|dbj|AB113086.1|	position 158
miRNA : bmo-mir-34	target: gi|49064962|dbj|AB113086.1|	position 20
miRNA : bmo-mir-34	target: gi|52138465|dbj|AB181189.1|	position 21
miRNA : bmo-mir-34	target: gi|52138479|dbj|AB181196.1|	position 21
miRNA : bmo-mir-34	target: gi|52138489|dbj|AB181201.1|	position 34
miRNA : bmo-mir-34	target: gi|53850453|dbj|AB192342.1|	position 95
miRNA : bmo-mir-34	target: gi|54290088|dbj|AB177622.1|	position 1372
miRNA : bmo-mir-34	target: gi|54290088|dbj|AB177622.1|	position 437
miRNA : bmo-mir-34	target: gi|55583294|dbj|AB100454.1|	position 43
miRNA : bmo-mir-34	target: gi|56342246|dbj|AB167958.1|	position 9
miRNA : bmo-mir-34	target: gi|59796990|dbj|AB187517.1|	position 82
miRNA : bmo-mir-34	target: gi|60592742|dbj|AB206400.1|	position 80
miRNA : bmo-mir-34	target: gi|60592744|dbj|AB206401.1|	position 176
miRNA : bmo-mir-34	target: gi|61162115|dbj|AB190293.1|	position 2
miRNA : bmo-mir-34	target: gi|61191877|gb|AY945209.1|	position 70
miRNA : bmo-mir-34	target: gi|63079227|gb|AY950503.1|	position 98
miRNA : bmo-mir-34	target: gi|66351069|emb|AJ874107.1|	position 24
miRNA : bmo-mir-34	target: gi|66351069|emb|AJ874107.1|	position 3
miRNA : bmo-mir-34	target: gi|71003491|dbj|AB221014.1|	position 170
miRNA : bmo-mir-34	target: gi|76559857|dbj|AB236417.1|	position 260
miRNA : bmo-mir-34	target: gi|76577780|gb|DQ201183.1|	position 137
miRNA : bmo-mir-34	target: gi|77379389|gb|DQ209269.1|	position 256
miRNA : bmo-mir-34	target: gi|77415563|emb|AJ973404.1|	position 111
miRNA : bmo-mir-34	target: gi|77415573|emb|AJ973409.1|	position 22
miRNA : bmo-mir-34	target: gi|82658674|gb|DQ272299.1|	position 1
miRNA : bmo-mir-34	target: gi|82658674|gb|DQ272299.1|	position 51
miRNA : bmo-mir-34	target: gi|85363119|gb|DQ342046.1|	position 109
miRNA : bmo-mir-34	target: gi|87248074|gb|DQ311145.1|	position 734
miRNA : bmo-mir-34	target: gi|87248090|gb|DQ311153.1|	position 216
miRNA : bmo-mir-34	target: gi|87248276|gb|DQ311246.1|	position 4
miRNA : bmo-mir-34	target: gi|87248328|gb|DQ311272.1|	position 216
miRNA : bmo-mir-34	target: gi|87248374|gb|DQ311296.1|	position 98
miRNA : bmo-mir-34	target: gi|87248458|gb|DQ311338.1|	position 1
miRNA : bmo-mir-34	target: gi|87248458|gb|DQ311338.1|	position 50
miRNA : bmo-mir-34	target: gi|87248490|gb|DQ311354.1|	position 318
miRNA : bmo-mir-34	target: gi|87248490|gb|DQ311354.1|	position 321
miRNA : bmo-mir-34	target: gi|87248564|gb|DQ311391.1|	position 826
miRNA : bmo-mir-34	target: gi|87248608|gb|DQ311413.1|	position 36
miRNA : bmo-mir-34	target: gi|89213693|gb|DQ402511.1|	position 220
miRNA : bmo-mir-34	target: gi|91845485|gb|BY943207.1|BY943207	position 56
miRNA : bmo-mir-34	target: gi|95102547|gb|DQ443123.1|	position 165
miRNA : bmo-mir-34	target: gi|95102547|gb|DQ443123.1|	position 65
miRNA : bmo-mir-34	target: gi|95102655|gb|DQ443177.1|	position 257
miRNA : bmo-mir-34	target: gi|95102869|gb|DQ443287.1|	position 559
miRNA : bmo-mir-34	target: gi|95102947|gb|DQ443326.1|	position 24
miRNA : bmo-mir-34	target: gi|95102959|gb|DQ443332.1|	position 28
miRNA : bmo-mir-34	target: gi|95102965|gb|DQ443335.1|	position 21
miRNA : bmo-mir-34	target: gi|95103009|gb|DQ443357.1|	position 65
miRNA : bmo-mir-34	target: gi|95103075|gb|DQ443390.1|	position 612
miRNA : bmo-mir-34	target: gi|95103099|gb|DQ443402.1|	position 157
miRNA : bmo-mir-34	target: gi|95103123|gb|DQ443414.1|	position 921
miRNA : bmo-mir-34	target: gi|95103163|gb|DQ443434.1|	position 1
miRNA : bmo-mir-34	target: gi|994848|gb|S78369.1|	position 87
miRNA : bmo-mir-34	target: P116(387BP)	position 27
miRNA : bmo-mir-34	target: S420_wd_041105	position 5
miRNA : bmo-mir-34	target: S7750831..1065B.MORICYSTEINEPROTEINASE[B.MORI=SILKMOTHS,PUPAE,EGGS,MRNA,1465NT].	position 269
miRNA : bmo-mir-46	target: gi|103058157|gb|DQ515931.1|	position 66
miRNA : bmo-mir-46	target: gi|1109603|dbj|D25320.1|BMO14BA	position 107
miRNA : bmo-mir-46	target: gi|112984335|ref|NM_001043748.1|	position 48
miRNA : bmo-mir-46	target: gi|114050786|ref|NM_001046688.1|	position 26
miRNA : bmo-mir-46	target: gi|114052203|ref|NM_001046766.1|	position 235
miRNA : bmo-mir-46	target: gi|114052213|ref|NM_001046764.1|	position 91
miRNA : bmo-mir-46	target: gi|114052856|ref|NM_001047074.1|	position 87
miRNA : bmo-mir-46*	target: gi|112982893|ref|NM_001043456.1|	position 153
miRNA : bmo-mir-46*	target: gi|112983443|ref|NM_001043509.1|	position 171
miRNA : bmo-mir-46*	target: gi|114051997|ref|NM_001046738.1|	position 51
miRNA : bmo-mir-46*	target: gi|114052035|ref|NM_001046983.1|	position 29
miRNA : bmo-mir-46*	target: gi|114052307|ref|NM_001047004.1|	position 20
miRNA : bmo-mir-46*	target: gi|114052391|ref|NM_001047044.1|	position 91
miRNA : bmo-mir-46*	target: gi|114053216|ref|NM_001047062.1|	position 10
miRNA : bmo-mir-46*	target: gi|4226169|dbj|AB023084.1|	position 88
miRNA : bmo-mir-46*	target: gi|77799291|dbj|AB183869.1|	position 153
miRNA : bmo-mir-46*	target: gi|95102825|gb|DQ443265.1|	position 68
miRNA : bmo-mir-7	target: 174-lyl040816	position 96
miRNA : bmo-mir-7	target: 37048	position 26
miRNA : bmo-mir-7	target: BMOBMSDH6..1052B.MORISILKWORMMRNAFORMAMMALIANSORBITOLDEHYDROGENASEHOMOLOG.	position 11
miRNA : bmo-mir-7	target: gi|114050902|ref|NM_001046948.1|	position 94
miRNA : bmo-mir-7	target: gi|114051396|ref|NM_001046905.1|	position 82
miRNA : bmo-mir-7	target: gi|114051801|ref|NM_001046965.1|	position 10
miRNA : bmo-mir-71	target: AB05670449..372B.MORIBMAI-BMRNAFORTESTIS-SPECIFICATPASEINHIBITOR-LIKEPROTEIN	position 40
miRNA : bmo-mir-71	target: D38486245..889B.MORIEVEN-SKIPPEDPAIR-RULEMRNA	position 71
miRNA : bmo-mir-71	target: gi|114050740|ref|NM_001046937.1|	position 90
miRNA : bmo-mir-71	target: gi|114051771|ref|NM_001046715.1|	position 16
miRNA : bmo-mir-71	target: gi|114051773|ref|NM_001046714.1|	position 22
miRNA : bmo-mir-71	target: gi|87248296|gb|DQ311256.1|	position 21
miRNA : bmo-mir-79	target: AF35258326..256B.MORIKAZAL-TYPESERINEPROTEINASEINHIBITOR1(SPI1)MRNA	position 80
miRNA : bmo-mir-79	target: gi|114052712|ref|NM_001047078.1|	position 265
miRNA : bmo-mir-8	target: gi|112982895|ref|NM_001044111.1|	position 90
miRNA : bmo-mir-8	target: gi|112983369|ref|NM_001044163.1|	position 86
miRNA : bmo-mir-8	target: gi|114050870|ref|NM_001046946.1|	position 39
miRNA : bmo-mir-8	target: gi|95102573|gb|DQ443136.1|	position 89
miRNA : bmo-mir-8	target: gi|95102789|gb|DQ443247.1|	position 38
miRNA : bmo-mir-8*	target: AF332551229..2490B.MORIORPHANNUCLEARRECEPTORE75C(E75)MRNA	position 215
miRNA : bmo-mir-8*	target: BMOMALP14..1657B.MORIM-ALPMRNAFORMEMBRANE-BOUNDALKALINEPHOSPHATASE	position 82
miRNA : bmo-mir-8*	target: gi|103058157|gb|DQ515931.1|	position 14
miRNA : bmo-mir-8*	target: gi|112982694|ref|NM_001043444.1|	position 51
miRNA : bmo-mir-8*	target: gi|112982789|ref|NM_001043431.1|	position 24
miRNA : bmo-mir-8*	target: gi|112983575|ref|NM_001043886.1|	position 64
miRNA : bmo-mir-8*	target: gi|112983953|ref|NM_001043808.1|	position 22
miRNA : bmo-mir-8*	target: gi|114052590|ref|NM_001047018.1|	position 14
miRNA : bmo-mir-8*	target: gi|114053190|ref|NM_001046828.1|	position 18
miRNA : bmo-mir-8*	target: gi|114053218|ref|NM_001046823.1|	position 51
miRNA : bmo-mir-8*	target: gi|116876142|gb|EF025315.1|	position 21
miRNA : bmo-mir-8*	target: gi|4753669|emb|AJ131752.1|	position 347
miRNA : bmo-mir-8*	target: gi|61191877|gb|AY945209.1|	position 275
miRNA : bmo-mir-8*	target: gi|6683593|dbj|AB024905.1|	position 213
miRNA : bmo-mir-8*	target: gi|87248406|gb|DQ311312.1|	position 114
miRNA : bmo-mir-8*	target: gi|87248480|gb|DQ311349.1|	position 101
miRNA : bmo-mir-87	target: BMOPTTHP134..708B.MORIPREPROPTTHMRNA	position 11
miRNA : bmo-mir-87	target: gi|112983581|ref|NM_001043884.1|	position 11
miRNA : bmo-mir-87	target: gi|114052451|ref|NM_001047012.1|	position 90
miRNA : bmo-mir-87	target: gi|217285|dbj|D90083.1|BMOPTTHP4	position 11
miRNA : bmo-mir-9	target: 353R-WD-040825pm	position 344
miRNA : bmo-mir-9	target: gi|112982706|ref|NM_001043441.1|	position 126
miRNA : bmo-mir-9	target: gi|112983253|ref|NM_001044191.1|	position 13
miRNA : bmo-mir-9	target: gi|112983253|ref|NM_001044191.1|	position 7
miRNA : bmo-mir-9	target: gi|112984403|ref|NM_001043697.1|	position 45
miRNA : bmo-mir-9	target: gi|114052994|ref|NM_001047034.1|	position 192
miRNA : bmo-mir-9	target: gi|114053246|ref|NM_001046820.1|	position 61
miRNA : bmo-mir-9	target: gi|119351374|gb|EF121773.1|	position 104
miRNA : bmo-mir-9	target: gi|157412309|ref|NM_001105226.1|	position 85
miRNA : bmo-mir-9	target: gi|62529358|tpe|BN000691.2|	position 100
miRNA : bmo-mir-9	target: gi|76786561|gb|DQ202521.1|	position 303
miRNA : bmo-mir-9*	target: 30_28_89_1166	position 159
miRNA : bmo-mir-9*	target: gi|110333474|gb|DQ813502.1|	position 157
miRNA : bmo-mir-9*	target: gi|114052513|ref|NM_001046784.1|	position 145
miRNA : bmo-mir-9*	target: gi|114052590|ref|NM_001047018.1|	position 10
miRNA : bmo-mir-9*	target: gi|119496936|gb|EF139225.1|	position 43
miRNA : bmo-mir-9*	target: gi|3869146|dbj|AB014342.1|	position 104
* Target sites obtained with setting hybrid11 and hybridf22 was combined. Removing redundancy, a total of 547 targeted genes were predicted including 986 target sites.
Using hybrid11 and hybridf22, we obtained 465 and 262 genes, respectively. Additionally, 180 genes were involved in the two settings at the same time(see following figure)

## Sheet: statistics of binding sites 
miRNAs#	potential targeted genes#	position of binding sites in targeted genes#
miRNA : bmo-mir-210	target: 001_001361_2005-04-09_WD-050409(SL??GI:86464688,??ACTIN2)	position 127
miRNA : bmo-mir-34	target: 001_001361_2005-04-09_WD-050409(SL??GI:86464688,??ACTIN2)	position 1
miRNA : bmo-mir-34	target: 001_001361_2005-04-09_WD-050409(SL??GI:86464688,??ACTIN2)	position 143
miRNA : bmo-mir-34	target: 001_001361_2005-04-09_WD-050409(SL??GI:86464688,??ACTIN2)	position 152
miRNA : bmo-mir-34	target: 001_001361_2005-04-09_WD-050409(SL??GI:86464688,??ACTIN2)	position 24
miRNA : bmo-mir-184	target: 006035_2005_05_08	position 38
miRNA : bmo-mir-210	target: 006035_2005_05_08	position 15
miRNA : bmo-mir-210	target: 006035_2005_05_08	position 20
miRNA : bmo-mir-210	target: 006035_2005_05_08	position 39
miRNA : bmo-mir-263b	target: 006035_2005_05_08	position 17
miRNA : bmo-mir-2a-1*	target: 006124	position 12
miRNA : bmo-mir-305*	target: 006124	position 5
miRNA : bmo-mir-31	target: 027_030006_2005-07-18_WD-050718_1	position 19
miRNA : bmo-mir-34	target: 027_030006_2005-07-18_WD-050718_1	position 16
miRNA : bmo-mir-210	target: 0727-93	position 25
miRNA : bmo-mir-277	target: 0727-93	position 340
miRNA : bmo-mir-13a*	target: 102_wdjcy_041217	position 228
miRNA : bmo-mir-2a-1*	target: 102_wdjcy_041217	position 153
miRNA : bmo-mir-305	target: 102_wdjcy_041217	position 76
miRNA : bmo-mir-34	target: 102_wdjcy_041217	position 89
miRNA : bmo-mir-34	target: 104_wdjcy_041217	position 441
miRNA : bmo-mir-34	target: 104_wdjcy_041217	position 499
miRNA : bmo-mir-34	target: 174-lyl040816	position 91
miRNA : bmo-mir-7	target: 174-lyl040816	position 96
miRNA : bmo-let-7a	target: 27	position 52
miRNA : bmo-mir-305	target: 27	position 1
miRNA : bmo-mir-275	target: 320_WD-040824DN237085.1GI:60401884	position 16
miRNA : bmo-mir-34	target: 320_WD-040824DN237085.1GI:60401884	position 2
miRNA : bmo-mir-31	target: 353R-WD-040825pm	position 176
miRNA : bmo-mir-9	target: 353R-WD-040825pm	position 344
miRNA : bmo-mir-100-like	target: 37048	position 30
miRNA : bmo-mir-7	target: 37048	position 26
miRNA : bmo-mir-305*	target: 5021	position 11
miRNA : bmo-mir-305*	target: 5021	position 37
miRNA : bmo-mir-133	target: AB01338632..1384B.MORIS-ALPMRNAFORSOLUBLEALKALINEPHOSPHATASE	position 208
miRNA : bmo-mir-13a*	target: AB01338632..1384B.MORIS-ALPMRNAFORSOLUBLEALKALINEPHOSPHATASE	position 204
miRNA : bmo-mir-34	target: AB01338632..1384B.MORIS-ALPMRNAFORSOLUBLEALKALINEPHOSPHATASE	position 426
miRNA : bmo-mir-34	target: AB01338632..1384B.MORIS-ALPMRNAFORSOLUBLEALKALINEPHOSPHATASE	position 427
miRNA : bmo-mir-210	target: AB016836159..2135B.MORIMRNAFORHEATSHOCK70KDPROTEINCOGNATE	position 183
miRNA : bmo-mir-210	target: AB016836159..2135B.MORIMRNAFORHEATSHOCK70KDPROTEINCOGNATE	position 59
miRNA : bmo-mir-305*	target: AB016836159..2135B.MORIMRNAFORHEATSHOCK70KDPROTEINCOGNATE	position 201
miRNA : bmo-mir-13a*	target: AB021973144..611B.MORIUBI2MRNAFORUBIQUITIN/79AAFUSIONPROTEIN	position 34
miRNA : bmo-mir-317	target: AB021973144..611B.MORIUBI2MRNAFORUBIQUITIN/79AAFUSIONPROTEIN	position 31
miRNA : bmo-mir-210	target: AB03049670..1044B.MORIMRNAFORANNEXINIX-A	position 726
miRNA : bmo-mir-305*	target: AB03049670..1044B.MORIMRNAFORANNEXINIX-A	position 1071
miRNA : bmo-mir-13a*	target: AB041639198..1055B.MORIEN86MRNAFORTIA-1LIKEPROTEIN	position 106
miRNA : bmo-mir-282	target: AB041639198..1055B.MORIEN86MRNAFORTIA-1LIKEPROTEIN	position 74
miRNA : bmo-mir-305*	target: AB041639198..1055B.MORIEN86MRNAFORTIA-1LIKEPROTEIN	position 17
miRNA : bmo-mir-305*	target: AB041639198..1055B.MORIEN86MRNAFORTIA-1LIKEPROTEIN	position 32
miRNA : bmo-mir-34	target: AB041639198..1055B.MORIEN86MRNAFORTIA-1LIKEPROTEIN	position 14
miRNA : bmo-mir-210	target: AB046385141..3383B.MORIBMCHIR1MRNAFORCHITINASE-RELATEDPROTEIN1	position 3
miRNA : bmo-mir-307	target: AB046385141..3383B.MORIBMCHIR1MRNAFORCHITINASE-RELATEDPROTEIN1	position 118
miRNA : bmo-let-7a	target: AB08583522..1245B.MORIBMCPAMRNAFORCUTICLEPROTEIN	position 54
miRNA : bmo-let-7a	target: AB08583522..1245B.MORIBMCPAMRNAFORCUTICLEPROTEIN	position 58
miRNA : bmo-mir-13a*	target: AB08583522..1245B.MORIBMCPAMRNAFORCUTICLEPROTEIN	position 60
miRNA : bmo-mir-210	target: AF013572122..730B.MORISMALLGTP-BINDINGPROTEIN(RABB)MRNA	position 161
miRNA : bmo-mir-210	target: AF013572122..730B.MORISMALLGTP-BINDINGPROTEIN(RABB)MRNA	position 189
miRNA : bmo-mir-210	target: AF013572122..730B.MORISMALLGTP-BINDINGPROTEIN(RABB)MRNA	position 60
miRNA : bmo-mir-1*	target: AF025542221..4639B.MORIINSULINRECEPTOR-LIKEPROTEINPRECURSOR(BIR)MRNA	position 946
miRNA : bmo-mir-34	target: AF025542221..4639B.MORIINSULINRECEPTOR-LIKEPROTEINPRECURSOR(BIR)MRNA	position 961
miRNA : bmo-mir-307	target: AF150098321..533B.MORISMALLZINCFINGER-LIKEPROTEIN(TIM10)MRNA	position 17
miRNA : bmo-mir-307	target: AF150098321..533B.MORISMALLZINCFINGER-LIKEPROTEIN(TIM10)MRNA	position 38
miRNA : bmo-mir-133	target: AF23766397..1482B.MORINUCLEARORPHANRECEPTOR(OR)MRNA	position 137
miRNA : bmo-mir-13a*	target: AF23766397..1482B.MORINUCLEARORPHANRECEPTOR(OR)MRNA	position 346
miRNA : bmo-mir-276a*	target: AF23766397..1482B.MORINUCLEARORPHANRECEPTOR(OR)MRNA	position 62
miRNA : bmo-mir-34	target: AF23766397..1482B.MORINUCLEARORPHANRECEPTOR(OR)MRNA	position 57
miRNA : bmo-mir-210	target: AF287251114..626B.MORICALCINEURINB(CNB)MRNA	position 2
miRNA : bmo-mir-210	target: AF287251114..626B.MORICALCINEURINB(CNB)MRNA	position 52
miRNA : bmo-mir-317	target: AF287251114..626B.MORICALCINEURINB(CNB)MRNA	position 128
miRNA : bmo-mir-14	target: AF332551229..2490B.MORIORPHANNUCLEARRECEPTORE75C(E75)MRNA	position 152
miRNA : bmo-mir-305*	target: AF332551229..2490B.MORIORPHANNUCLEARRECEPTORE75C(E75)MRNA	position 125
miRNA : bmo-mir-8*	target: AF332551229..2490B.MORIORPHANNUCLEARRECEPTORE75C(E75)MRNA	position 215
miRNA : bmo-mir-283	target: AY27203749..1524B.MORIGLUCOSIDASEMRNA	position 23
miRNA : bmo-mir-317	target: AY27203749..1524B.MORIGLUCOSIDASEMRNA	position 3
miRNA : bmo-mir-305*	target: AY3340121..1059B.MORIPOU-M2(POU-M2)MRNA	position 114
miRNA : bmo-mir-34	target: AY3340121..1059B.MORIPOU-M2(POU-M2)MRNA	position 106
miRNA : bmo-mir-14	target: B_B129_2005-09-02_WD-050902(????????????,??????????GI:86465351)	position 44
miRNA : bmo-mir-14	target: B_B129_2005-09-02_WD-050902(????????????,??????????GI:86465351)	position 65
miRNA : bmo-mir-263b*	target: B_B129_2005-09-02_WD-050902(????????????,??????????GI:86465351)	position 55
miRNA : bmo-mir-307	target: B_B129_2005-09-02_WD-050902(????????????,??????????GI:86465351)	position 57
miRNA : bmo-let-7a	target: BMGOBP16..500B.MORIB.MORIMRNAFORGENERALODORANTBINDINGPROTEIN1.	position 4
miRNA : bmo-mir-34	target: BMGOBP16..500B.MORIB.MORIMRNAFORGENERALODORANTBINDINGPROTEIN1.	position 23
miRNA : bmo-mir-13b	target: BMO50KDAL88..1389B.MORISILKWORMMRNAFOR50KDALECTIN	position 1
miRNA : bmo-mir-34	target: BMO50KDAL88..1389B.MORISILKWORMMRNAFOR50KDALECTIN	position 106
miRNA : bmo-mir-34	target: BMO50KDAL88..1389B.MORISILKWORMMRNAFOR50KDALECTIN	position 109
miRNA : bmo-mir-210	target: BMOBMSQD271..982B.MORISILKWORMMRNAFORBMSQD-2(SQDPROTEINHOMOLOGUE)	position 153
miRNA : bmo-mir-210	target: BMOBMSQD271..982B.MORISILKWORMMRNAFORBMSQD-2(SQDPROTEINHOMOLOGUE)	position 69
miRNA : bmo-mir-34	target: BMOBMSQD271..982B.MORISILKWORMMRNAFORBMSQD-2(SQDPROTEINHOMOLOGUE)	position 45
miRNA : bmo-mir-210	target: BMOFTZF1P161..1828B.MORIMRNAFORBMFTZ-F1PROTEIN.	position 85
miRNA : bmo-mir-34	target: BMOFTZF1P161..1828B.MORIMRNAFORBMFTZ-F1PROTEIN.	position 80
miRNA : bmo-mir-34	target: BMOPTTHP134..708B.MORIPREPROPTTHMRNA	position 155
miRNA : bmo-mir-87	target: BMOPTTHP134..708B.MORIPREPROPTTHMRNA	position 11
miRNA : bmo-mir-305*	target: BMU3028934..213B.MORIENBOCINMRNA	position 281
miRNA : bmo-mir-34	target: BMU3028934..213B.MORIENBOCINMRNA	position 37
miRNA : bmo-mir-34	target: C_C135F_2005-09-13_WDWXJ-050913??????PROMOTINGPROTEIN??	position 37
miRNA : bmo-mir-34	target: C_C135F_2005-09-13_WDWXJ-050913??????PROMOTINGPROTEIN??	position 60
miRNA : bmo-mir-13a*	target: C_C42_2005-09-10_WDOTHERS-050910	position 243
miRNA : bmo-mir-210	target: C_C42_2005-09-10_WDOTHERS-050910	position 429
miRNA : bmo-mir-184	target: C_C46_2005-09-10_WDOTHERS-050910_1	position 55
miRNA : bmo-mir-279*	target: E_E21_2005-09-23_WDOTHERS-050923	position 65
miRNA : bmo-mir-34	target: E_E21_2005-09-23_WDOTHERS-050923	position 27
miRNA : bmo-mir-34	target: E_E21_2005-09-23_WDOTHERS-050923	position 56
miRNA : bmo-mir-305*	target: gi|103058131|gb|DQ515930.1|	position 28
miRNA : bmo-mir-305*	target: gi|103058131|gb|DQ515930.1|	position 7
miRNA : bmo-mir-13a*	target: gi|103058157|gb|DQ515931.1|	position 58
miRNA : bmo-mir-275	target: gi|103058157|gb|DQ515931.1|	position 52
miRNA : bmo-mir-281a	target: gi|103058157|gb|DQ515931.1|	position 66
miRNA : bmo-mir-305*	target: gi|103058157|gb|DQ515931.1|	position 23
miRNA : bmo-mir-305*	target: gi|103058157|gb|DQ515931.1|	position 53
miRNA : bmo-mir-34	target: gi|103058157|gb|DQ515931.1|	position 134
miRNA : bmo-mir-34	target: gi|103058157|gb|DQ515931.1|	position 4
miRNA : bmo-mir-46	target: gi|103058157|gb|DQ515931.1|	position 66
miRNA : bmo-mir-8*	target: gi|103058157|gb|DQ515931.1|	position 14
miRNA : bmo-mir-283	target: gi|110376568|gb|DQ667967.1|	position 51
miRNA : bmo-mir-34	target: gi|110376568|gb|DQ667967.1|	position 61
miRNA : bmo-let-7a*	target: gi|110796921|dbj|AB201230.1|	position 13
miRNA : bmo-mir-210	target: gi|110796921|dbj|AB201230.1|	position 294
miRNA : bmo-mir-210	target: gi|110796921|dbj|AB201230.1|	position 365
miRNA : bmo-mir-210	target: gi|110796921|dbj|AB201230.1|	position 518
miRNA : bmo-mir-34	target: gi|110796921|dbj|AB201230.1|	position 230
miRNA : bmo-mir-34	target: gi|110796921|dbj|AB201230.1|	position 289
miRNA : bmo-mir-34	target: gi|110796921|dbj|AB201230.1|	position 370
miRNA : bmo-mir-34	target: gi|110796921|dbj|AB201230.1|	position 415
miRNA : bmo-mir-281a	target: gi|1109603|dbj|D25320.1|BMO14BA	position 107
miRNA : bmo-mir-2a-1	target: gi|1109603|dbj|D25320.1|BMO14BA	position 127
miRNA : bmo-mir-2a-2	target: gi|1109603|dbj|D25320.1|BMO14BA	position 127
miRNA : bmo-mir-46	target: gi|1109603|dbj|D25320.1|BMO14BA	position 107
miRNA : bmo-mir-279*	target: gi|111608110|gb|DQ646409.1|	position 28
miRNA : bmo-mir-279*	target: gi|111608110|gb|DQ646409.1|	position 4
miRNA : bmo-mir-34	target: gi|111608110|gb|DQ646409.1|	position 1
miRNA : bmo-mir-34	target: gi|112982694|ref|NM_001043444.1|	position 196
miRNA : bmo-mir-8*	target: gi|112982694|ref|NM_001043444.1|	position 51
miRNA : bmo-mir-279*	target: gi|112982734|ref|NM_001043658.1|	position 60
miRNA : bmo-mir-281a	target: gi|112982734|ref|NM_001043658.1|	position 35
miRNA : bmo-mir-2a-1*	target: gi|112982734|ref|NM_001043658.1|	position 49
miRNA : bmo-mir-305*	target: gi|112982734|ref|NM_001043658.1|	position 37
miRNA : bmo-mir-34	target: gi|112982734|ref|NM_001043658.1|	position 53
miRNA : bmo-mir-2a-1	target: gi|112982789|ref|NM_001043431.1|	position 83
miRNA : bmo-mir-2a-2	target: gi|112982789|ref|NM_001043431.1|	position 83
miRNA : bmo-mir-2b	target: gi|112982789|ref|NM_001043431.1|	position 83
miRNA : bmo-mir-305	target: gi|112982789|ref|NM_001043431.1|	position 19
miRNA : bmo-mir-8*	target: gi|112982789|ref|NM_001043431.1|	position 24
miRNA : bmo-mir-263b*	target: gi|112982893|ref|NM_001043456.1|	position 49
miRNA : bmo-mir-279*	target: gi|112982893|ref|NM_001043456.1|	position 66
miRNA : bmo-mir-279*	target: gi|112982893|ref|NM_001043456.1|	position 68
miRNA : bmo-mir-281a*	target: gi|112982893|ref|NM_001043456.1|	position 153
miRNA : bmo-mir-46*	target: gi|112982893|ref|NM_001043456.1|	position 153
miRNA : bmo-mir-282	target: gi|112982923|ref|NM_001043458.1|	position 30
miRNA : bmo-mir-305*	target: gi|112982923|ref|NM_001043458.1|	position 86
miRNA : bmo-mir-34	target: gi|112982923|ref|NM_001043458.1|	position 97
miRNA : bmo-mir-210	target: gi|112982949|ref|NM_001043460.1|	position 17
miRNA : bmo-mir-210	target: gi|112982949|ref|NM_001043460.1|	position 38
miRNA : bmo-mir-275	target: gi|112982949|ref|NM_001043460.1|	position 116
miRNA : bmo-mir-275	target: gi|112982949|ref|NM_001043460.1|	position 371
miRNA : bmo-mir-34	target: gi|112982949|ref|NM_001043460.1|	position 24
miRNA : bmo-mir-34	target: gi|112982949|ref|NM_001043460.1|	position 3
miRNA : bmo-mir-13b	target: gi|112982963|ref|NM_001043627.1|	position 117
miRNA : bmo-mir-14	target: gi|112982963|ref|NM_001043627.1|	position 144
miRNA : bmo-mir-307	target: gi|112982963|ref|NM_001043627.1|	position 116
miRNA : bmo-mir-34	target: gi|112982963|ref|NM_001043627.1|	position 39
miRNA : bmo-mir-210	target: gi|112982987|ref|NM_001043463.1|	position 98
miRNA : bmo-mir-34	target: gi|112982987|ref|NM_001043463.1|	position 102
miRNA : bmo-let-7a*	target: gi|112983079|ref|NM_001044205.1|	position 33
miRNA : bmo-mir-13a*	target: gi|112983079|ref|NM_001044205.1|	position 9
miRNA : bmo-mir-210	target: gi|112983079|ref|NM_001044205.1|	position 11
miRNA : bmo-mir-14	target: gi|112983183|ref|NM_001044137.1|	position 23
miRNA : bmo-mir-210	target: gi|112983183|ref|NM_001044137.1|	position 1
miRNA : bmo-mir-282	target: gi|112983183|ref|NM_001044137.1|	position 24
miRNA : bmo-mir-279*	target: gi|112983217|ref|NM_001043486.1|	position 5
miRNA : bmo-mir-34	target: gi|112983217|ref|NM_001043486.1|	position 1
miRNA : bmo-mir-282	target: gi|112983253|ref|NM_001044191.1|	position 21
miRNA : bmo-mir-305	target: gi|112983253|ref|NM_001044191.1|	position 17
miRNA : bmo-mir-9	target: gi|112983253|ref|NM_001044191.1|	position 13
miRNA : bmo-mir-9	target: gi|112983253|ref|NM_001044191.1|	position 7
miRNA : bmo-mir-34	target: gi|112983261|ref|NM_001044149.1|	position 173
miRNA : bmo-mir-34	target: gi|112983261|ref|NM_001044149.1|	position 240
miRNA : bmo-mir-10*	target: gi|112983283|ref|NM_001044151.1|	position 23
miRNA : bmo-mir-263b*	target: gi|112983283|ref|NM_001044151.1|	position 21
miRNA : bmo-mir-275	target: gi|112983283|ref|NM_001044151.1|	position 19
miRNA : bmo-mir-276a*	target: gi|112983283|ref|NM_001044151.1|	position 26
miRNA : bmo-mir-279*	target: gi|112983293|ref|NM_001044189.1|	position 12
miRNA : bmo-mir-13a*	target: gi|112983313|ref|NM_001044153.1|	position 26
miRNA : bmo-mir-31	target: gi|112983313|ref|NM_001044153.1|	position 28
miRNA : bmo-mir-34	target: gi|112983313|ref|NM_001044153.1|	position 10
miRNA : bmo-mir-263b*	target: gi|112983321|ref|NM_001043538.1|	position 108
miRNA : bmo-mir-305*	target: gi|112983321|ref|NM_001043538.1|	position 91
miRNA : bmo-mir-317	target: gi|112983321|ref|NM_001043538.1|	position 109
miRNA : bmo-mir-210	target: gi|112983359|ref|NM_001044179.1|	position 24
miRNA : bmo-mir-305	target: gi|112983359|ref|NM_001044179.1|	position 57
miRNA : bmo-mir-34	target: gi|112983359|ref|NM_001044179.1|	position 74
miRNA : bmo-mir-281a*	target: gi|112983443|ref|NM_001043509.1|	position 171
miRNA : bmo-mir-282	target: gi|112983443|ref|NM_001043509.1|	position 372
miRNA : bmo-mir-34	target: gi|112983443|ref|NM_001043509.1|	position 32
miRNA : bmo-mir-46*	target: gi|112983443|ref|NM_001043509.1|	position 171
miRNA : bmo-mir-34	target: gi|112983575|ref|NM_001043886.1|	position 1
miRNA : bmo-mir-8*	target: gi|112983575|ref|NM_001043886.1|	position 64
miRNA : bmo-mir-34	target: gi|112983581|ref|NM_001043884.1|	position 155
miRNA : bmo-mir-87	target: gi|112983581|ref|NM_001043884.1|	position 11
miRNA : bmo-mir-275	target: gi|112983693|ref|NM_001043856.1|	position 10
miRNA : bmo-mir-305*	target: gi|112983693|ref|NM_001043856.1|	position 46
miRNA : bmo-mir-210	target: gi|112983889|ref|NM_001043933.1|	position 26
miRNA : bmo-mir-210	target: gi|112983889|ref|NM_001043933.1|	position 63
miRNA : bmo-mir-210	target: gi|112983889|ref|NM_001043933.1|	position 69
miRNA : bmo-mir-210	target: gi|112983889|ref|NM_001043933.1|	position 9
miRNA : bmo-mir-317	target: gi|112983889|ref|NM_001043933.1|	position 53
miRNA : bmo-mir-34	target: gi|112983889|ref|NM_001043933.1|	position 43
miRNA : bmo-mir-34	target: gi|112983889|ref|NM_001043933.1|	position 70
miRNA : bmo-mir-1*	target: gi|112983953|ref|NM_001043808.1|	position 26
miRNA : bmo-mir-210	target: gi|112983953|ref|NM_001043808.1|	position 21
miRNA : bmo-mir-305*	target: gi|112983953|ref|NM_001043808.1|	position 1
miRNA : bmo-mir-8*	target: gi|112983953|ref|NM_001043808.1|	position 22
miRNA : bmo-mir-281a	target: gi|112984335|ref|NM_001043748.1|	position 48
miRNA : bmo-mir-34	target: gi|112984335|ref|NM_001043748.1|	position 12
miRNA : bmo-mir-46	target: gi|112984335|ref|NM_001043748.1|	position 48
miRNA : bmo-mir-210	target: gi|112984393|ref|NM_001044043.1|	position 36
miRNA : bmo-mir-2a-1	target: gi|112984393|ref|NM_001044043.1|	position 26
miRNA : bmo-mir-2a-2	target: gi|112984393|ref|NM_001044043.1|	position 26
miRNA : bmo-mir-317	target: gi|112984393|ref|NM_001044043.1|	position 9
miRNA : bmo-mir-34	target: gi|112984393|ref|NM_001044043.1|	position 30
miRNA : bmo-mir-34	target: gi|112984525|ref|NM_001043734.1|	position 12
miRNA : bmo-mir-34	target: gi|112984525|ref|NM_001043734.1|	position 22
miRNA : bmo-mir-34	target: gi|112984525|ref|NM_001043734.1|	position 32
miRNA : bmo-mir-279*	target: gi|114050748|ref|NM_001046643.1|	position 40
miRNA : bmo-mir-34	target: gi|114050748|ref|NM_001046643.1|	position 109
miRNA : bmo-mir-13a*	target: gi|114050786|ref|NM_001046688.1|	position 15
miRNA : bmo-mir-281a	target: gi|114050786|ref|NM_001046688.1|	position 28
miRNA : bmo-mir-46	target: gi|114050786|ref|NM_001046688.1|	position 26
miRNA : bmo-mir-210	target: gi|114051012|ref|NM_001046934.1|	position 430
miRNA : bmo-mir-34	target: gi|114051012|ref|NM_001046934.1|	position 133
miRNA : bmo-mir-275	target: gi|114051040|ref|NM_001046677.1|	position 99
miRNA : bmo-mir-279*	target: gi|114051040|ref|NM_001046677.1|	position 58
miRNA : bmo-mir-2b	target: gi|114051482|ref|NM_001046836.1|	position 107
miRNA : bmo-mir-34	target: gi|114051482|ref|NM_001046836.1|	position 102
miRNA : bmo-mir-276a	target: gi|114051549|ref|NM_001046646.1|	position 93
miRNA : bmo-mir-281a*	target: gi|114051549|ref|NM_001046646.1|	position 70
miRNA : bmo-mir-282	target: gi|114051549|ref|NM_001046646.1|	position 90
miRNA : bmo-mir-307	target: gi|114051549|ref|NM_001046646.1|	position 84
miRNA : bmo-mir-210	target: gi|114051565|ref|NM_001046841.1|	position 70
miRNA : bmo-mir-210	target: gi|114051565|ref|NM_001046841.1|	position 79
miRNA : bmo-mir-305*	target: gi|114051565|ref|NM_001046841.1|	position 189
miRNA : bmo-mir-305*	target: gi|114051681|ref|NM_001046708.1|	position 1102
miRNA : bmo-mir-34	target: gi|114051681|ref|NM_001046708.1|	position 1067
miRNA : bmo-mir-34	target: gi|114051681|ref|NM_001046708.1|	position 1123
miRNA : bmo-mir-13b	target: gi|114051725|ref|NM_001046710.1|	position 39
miRNA : bmo-mir-282	target: gi|114051725|ref|NM_001046710.1|	position 34
miRNA : bmo-mir-210	target: gi|114051917|ref|NM_001046975.1|	position 70
miRNA : bmo-mir-34	target: gi|114051917|ref|NM_001046975.1|	position 63
miRNA : bmo-mir-210	target: gi|114051997|ref|NM_001046738.1|	position 152
miRNA : bmo-mir-31	target: gi|114051997|ref|NM_001046738.1|	position 51
miRNA : bmo-mir-46*	target: gi|114051997|ref|NM_001046738.1|	position 51
miRNA : bmo-mir-210	target: gi|114052019|ref|NM_001046980.1|	position 66
miRNA : bmo-mir-34	target: gi|114052019|ref|NM_001046980.1|	position 53
miRNA : bmo-mir-34	target: gi|114052019|ref|NM_001046980.1|	position 58
miRNA : bmo-let-7a	target: gi|114052023|ref|NM_001046742.1|	position 144
miRNA : bmo-mir-34	target: gi|114052023|ref|NM_001046742.1|	position 208
miRNA : bmo-mir-281a*	target: gi|114052035|ref|NM_001046983.1|	position 29
miRNA : bmo-mir-46*	target: gi|114052035|ref|NM_001046983.1|	position 29
miRNA : bmo-mir-100-like	target: gi|114052101|ref|NM_001046752.1|	position 121
miRNA : bmo-mir-100-like	target: gi|114052101|ref|NM_001046752.1|	position 125
miRNA : bmo-mir-34	target: gi|114052149|ref|NM_001046755.1|	position 656
miRNA : bmo-mir-34	target: gi|114052149|ref|NM_001046755.1|	position 665
miRNA : bmo-mir-34	target: gi|114052203|ref|NM_001046766.1|	position 24
miRNA : bmo-mir-34	target: gi|114052203|ref|NM_001046766.1|	position 288
miRNA : bmo-mir-46	target: gi|114052203|ref|NM_001046766.1|	position 235
miRNA : bmo-mir-210	target: gi|114052209|ref|NM_001046999.1|	position 52
miRNA : bmo-mir-34	target: gi|114052209|ref|NM_001046999.1|	position 16
miRNA : bmo-mir-210	target: gi|114052213|ref|NM_001046764.1|	position 341
miRNA : bmo-mir-281a	target: gi|114052213|ref|NM_001046764.1|	position 91
miRNA : bmo-mir-34	target: gi|114052213|ref|NM_001046764.1|	position 28
miRNA : bmo-mir-46	target: gi|114052213|ref|NM_001046764.1|	position 91
miRNA : bmo-mir-13a*	target: gi|114052223|ref|NM_001046765.1|	position 195
miRNA : bmo-mir-275	target: gi|114052223|ref|NM_001046765.1|	position 164
miRNA : bmo-mir-275	target: gi|114052223|ref|NM_001046765.1|	position 173
miRNA : bmo-mir-305	target: gi|114052223|ref|NM_001046765.1|	position 173
miRNA : bmo-mir-279*	target: gi|114052251|ref|NM_001046769.1|	position 76
miRNA : bmo-mir-317	target: gi|114052251|ref|NM_001046769.1|	position 1
miRNA : bmo-mir-281a*	target: gi|114052307|ref|NM_001047004.1|	position 20
miRNA : bmo-mir-46*	target: gi|114052307|ref|NM_001047004.1|	position 20
miRNA : bmo-mir-34	target: gi|114052548|ref|NM_001046791.1|	position 174
miRNA : bmo-mir-34	target: gi|114052548|ref|NM_001046791.1|	position 185
miRNA : bmo-mir-210	target: gi|114052558|ref|NM_001046788.1|	position 15
miRNA : bmo-mir-34	target: gi|114052558|ref|NM_001046788.1|	position 8
miRNA : bmo-mir-13a*	target: gi|114052574|ref|NM_001047015.1|	position 49
miRNA : bmo-mir-210	target: gi|114052574|ref|NM_001047015.1|	position 18
miRNA : bmo-mir-8*	target: gi|114052590|ref|NM_001047018.1|	position 14
miRNA : bmo-mir-9*	target: gi|114052590|ref|NM_001047018.1|	position 10
miRNA : bmo-mir-210	target: gi|114052690|ref|NM_001046805.1|	position 41
miRNA : bmo-mir-2a-1	target: gi|114052690|ref|NM_001046805.1|	position 241
miRNA : bmo-mir-2a-2	target: gi|114052690|ref|NM_001046805.1|	position 241
miRNA : bmo-mir-34	target: gi|114052690|ref|NM_001046805.1|	position 28
miRNA : bmo-mir-305	target: gi|114052712|ref|NM_001047078.1|	position 259
miRNA : bmo-mir-79	target: gi|114052712|ref|NM_001047078.1|	position 265
miRNA : bmo-mir-13a*	target: gi|114052732|ref|NM_001047027.1|	position 411
miRNA : bmo-mir-34	target: gi|114052732|ref|NM_001047027.1|	position 608
miRNA : bmo-mir-305*	target: gi|114052762|ref|NM_001046808.1|	position 23
miRNA : bmo-mir-34	target: gi|114052762|ref|NM_001046808.1|	position 24
miRNA : bmo-mir-281a	target: gi|114052856|ref|NM_001047074.1|	position 87
miRNA : bmo-mir-34	target: gi|114052856|ref|NM_001047074.1|	position 78
miRNA : bmo-mir-46	target: gi|114052856|ref|NM_001047074.1|	position 87
miRNA : bmo-mir-2a-1	target: gi|114052994|ref|NM_001047034.1|	position 224
miRNA : bmo-mir-2a-2	target: gi|114052994|ref|NM_001047034.1|	position 224
miRNA : bmo-mir-9	target: gi|114052994|ref|NM_001047034.1|	position 192
miRNA : bmo-mir-210	target: gi|114053036|ref|NM_001047038.1|	position 7
miRNA : bmo-mir-275	target: gi|114053036|ref|NM_001047038.1|	position 14
miRNA : bmo-mir-317	target: gi|114053116|ref|NM_001047069.1|	position 1
miRNA : bmo-mir-34	target: gi|114053116|ref|NM_001047069.1|	position 3
miRNA : bmo-mir-13a*	target: gi|114053124|ref|NM_001046870.1|	position 51
miRNA : bmo-mir-275	target: gi|114053124|ref|NM_001046870.1|	position 102
miRNA : bmo-mir-317	target: gi|114053124|ref|NM_001046870.1|	position 77
miRNA : bmo-mir-13b	target: gi|114053176|ref|NM_001046830.1|	position 84
miRNA : bmo-mir-210	target: gi|114053176|ref|NM_001046830.1|	position 94
miRNA : bmo-mir-2a-1	target: gi|114053176|ref|NM_001046830.1|	position 85
miRNA : bmo-mir-2a-2	target: gi|114053176|ref|NM_001046830.1|	position 85
miRNA : bmo-mir-34	target: gi|114053176|ref|NM_001046830.1|	position 66
miRNA : bmo-mir-210	target: gi|114053180|ref|NM_001047064.1|	position 42
miRNA : bmo-mir-279*	target: gi|114053180|ref|NM_001047064.1|	position 310
miRNA : bmo-mir-34	target: gi|114053180|ref|NM_001047064.1|	position 38
miRNA : bmo-mir-13a*	target: gi|114053190|ref|NM_001046828.1|	position 14
miRNA : bmo-mir-2a-1*	target: gi|114053190|ref|NM_001046828.1|	position 11
miRNA : bmo-mir-2b	target: gi|114053190|ref|NM_001046828.1|	position 10
miRNA : bmo-mir-34	target: gi|114053190|ref|NM_001046828.1|	position 3
miRNA : bmo-mir-8*	target: gi|114053190|ref|NM_001046828.1|	position 18
miRNA : bmo-mir-281a*	target: gi|114053216|ref|NM_001047062.1|	position 10
miRNA : bmo-mir-2a-1	target: gi|114053216|ref|NM_001047062.1|	position 10
miRNA : bmo-mir-2a-2	target: gi|114053216|ref|NM_001047062.1|	position 10
miRNA : bmo-mir-2b	target: gi|114053216|ref|NM_001047062.1|	position 1
miRNA : bmo-mir-46*	target: gi|114053216|ref|NM_001047062.1|	position 10
miRNA : bmo-mir-277	target: gi|114053218|ref|NM_001046823.1|	position 56
miRNA : bmo-mir-8*	target: gi|114053218|ref|NM_001046823.1|	position 51
miRNA : bmo-mir-275	target: gi|114053248|ref|NM_001046821.1|	position 86
miRNA : bmo-mir-305	target: gi|114053248|ref|NM_001046821.1|	position 98
miRNA : bmo-mir-263a	target: gi|114053312|ref|NM_001046874.1|	position 18
miRNA : bmo-mir-34	target: gi|114053312|ref|NM_001046874.1|	position 17
miRNA : bmo-mir-34	target: gi|116876142|gb|EF025315.1|	position 33
miRNA : bmo-mir-34	target: gi|116876142|gb|EF025315.1|	position 5
miRNA : bmo-mir-8*	target: gi|116876142|gb|EF025315.1|	position 21
miRNA : bmo-mir-210	target: gi|119496936|gb|EF139225.1|	position 41
miRNA : bmo-mir-210	target: gi|119496936|gb|EF139225.1|	position 54
miRNA : bmo-mir-275	target: gi|119496936|gb|EF139225.1|	position 68
miRNA : bmo-mir-276a*	target: gi|119496936|gb|EF139225.1|	position 30
miRNA : bmo-mir-305*	target: gi|119496936|gb|EF139225.1|	position 24
miRNA : bmo-mir-34	target: gi|119496936|gb|EF139225.1|	position 54
miRNA : bmo-mir-9*	target: gi|119496936|gb|EF139225.1|	position 43
miRNA : bmo-mir-282	target: gi|119866055|gb|EF105372.1|	position 303
miRNA : bmo-mir-34	target: gi|119866055|gb|EF105372.1|	position 394
miRNA : bmo-mir-1*	target: gi|121582238|dbj|AB162107.1|	position 1
miRNA : bmo-mir-13a*	target: gi|121582238|dbj|AB162107.1|	position 26
miRNA : bmo-mir-210	target: gi|121582238|dbj|AB162107.1|	position 42
miRNA : bmo-mir-263b	target: gi|121582238|dbj|AB162107.1|	position 62
miRNA : bmo-mir-279*	target: gi|121582238|dbj|AB162107.1|	position 54
miRNA : bmo-mir-34	target: gi|121582238|dbj|AB162107.1|	position 48
miRNA : bmo-mir-279*	target: gi|122935287|gb|EF210328.1|	position 23
miRNA : bmo-mir-279*	target: gi|122935287|gb|EF210328.1|	position 26
miRNA : bmo-mir-305*	target: gi|139001730|dbj|AB239447.1|	position 275
miRNA : bmo-mir-34	target: gi|139001730|dbj|AB239447.1|	position 37
miRNA : bmo-mir-282	target: gi|14090241|dbj|AB032465.1|	position 177
miRNA : bmo-mir-34	target: gi|14090241|dbj|AB032465.1|	position 12
miRNA : bmo-mir-210	target: gi|147883243|gb|EF554692.1|	position 658
miRNA : bmo-mir-305*	target: gi|147883243|gb|EF554692.1|	position 620
miRNA : bmo-mir-34	target: gi|15076609|dbj|AB063488.1|	position 343
miRNA : bmo-mir-34	target: gi|15076609|dbj|AB063488.1|	position 80
miRNA : bmo-mir-34	target: gi|15076619|dbj|AB063493.1|	position 34
miRNA : bmo-mir-34	target: gi|15076619|dbj|AB063493.1|	position 79
miRNA : bmo-mir-305*	target: gi|153791245|ref|NM_001099840.1|	position 281
miRNA : bmo-mir-34	target: gi|153791245|ref|NM_001099840.1|	position 37
miRNA : bmo-mir-13b	target: gi|155988|gb|M36290.1|BMODNA	position 20
miRNA : bmo-mir-2b	target: gi|155988|gb|M36290.1|BMODNA	position 15
miRNA : bmo-mir-307	target: gi|155988|gb|M36290.1|BMODNA	position 14
miRNA : bmo-mir-13a*	target: gi|156009|gb|M64781.1|BMOPOUM1	position 127
miRNA : bmo-mir-13a*	target: gi|156009|gb|M64781.1|BMOPOUM1	position 16
miRNA : bmo-mir-210	target: gi|156009|gb|M64781.1|BMOPOUM1	position 279
miRNA : bmo-mir-305*	target: gi|156009|gb|M64781.1|BMOPOUM1	position 114
miRNA : bmo-mir-34	target: gi|156009|gb|M64781.1|BMOPOUM1	position 106
miRNA : bmo-mir-34	target: gi|156009|gb|M64781.1|BMOPOUM1	position 26
miRNA : bmo-mir-2b	target: gi|156032|gb|J01031.1|BMOSERI73	position 16
miRNA : bmo-mir-305*	target: gi|156032|gb|J01031.1|BMOSERI73	position 33
miRNA : bmo-mir-210	target: gi|157073864|dbj|AB273625.1|	position 42
miRNA : bmo-mir-279*	target: gi|157073864|dbj|AB273625.1|	position 309
miRNA : bmo-mir-34	target: gi|157073864|dbj|AB273625.1|	position 38
miRNA : bmo-mir-279*	target: gi|157367288|gb|EU082076.1|	position 17
miRNA : bmo-mir-34	target: gi|157367288|gb|EU082076.1|	position 17
miRNA : bmo-mir-305*	target: gi|157412309|ref|NM_001105226.1|	position 353
miRNA : bmo-mir-9	target: gi|157412309|ref|NM_001105226.1|	position 85
miRNA : bmo-let-7a	target: gi|157412319|ref|NM_001105230.1|	position 27
miRNA : bmo-mir-13a*	target: gi|157412319|ref|NM_001105230.1|	position 32
miRNA : bmo-mir-31	target: gi|157412319|ref|NM_001105230.1|	position 25
miRNA : bmo-mir-210	target: gi|157412325|ref|NM_001105234.1|	position 248
miRNA : bmo-mir-34	target: gi|157412325|ref|NM_001105234.1|	position 143
miRNA : bmo-mir-2b	target: gi|157783835|gb|EU143798.1|	position 661
miRNA : bmo-mir-34	target: gi|157783835|gb|EU143798.1|	position 106
miRNA : bmo-mir-210	target: gi|157889129|dbj|AB299446.1|	position 632
miRNA : bmo-mir-282	target: gi|157889129|dbj|AB299446.1|	position 609
miRNA : bmo-mir-34	target: gi|157889129|dbj|AB299446.1|	position 551
miRNA : bmo-mir-263b	target: gi|158508577|ref|NM_001110008.1|	position 98
miRNA : bmo-mir-34	target: gi|158508577|ref|NM_001110008.1|	position 85
miRNA : bmo-mir-282	target: gi|158536409|gb|EU183410.1|	position 612
miRNA : bmo-mir-34	target: gi|158536409|gb|EU183410.1|	position 1469
miRNA : bmo-mir-14	target: gi|160333252|ref|NM_001110343.1|	position 664
miRNA : bmo-mir-210	target: gi|160333252|ref|NM_001110343.1|	position 22
miRNA : bmo-mir-34	target: gi|160333252|ref|NM_001110343.1|	position 608
miRNA : bmo-mir-34	target: gi|160333252|ref|NM_001110343.1|	position 611
miRNA : bmo-mir-275	target: gi|163838585|dbj|AB327185.1|	position 382
miRNA : bmo-mir-2a-1	target: gi|163838585|dbj|AB327185.1|	position 674
miRNA : bmo-mir-2a-2	target: gi|163838585|dbj|AB327185.1|	position 674
miRNA : bmo-mir-2b	target: gi|163838585|dbj|AB327185.1|	position 674
miRNA : bmo-mir-13a*	target: gi|164506966|gb|EU350575.1|	position 1
miRNA : bmo-mir-305*	target: gi|164506966|gb|EU350575.1|	position 57
miRNA : bmo-mir-305*	target: gi|164506966|gb|EU350575.1|	position 6
miRNA : bmo-mir-34	target: gi|164506966|gb|EU350575.1|	position 1
miRNA : bmo-mir-34	target: gi|164506966|gb|EU350575.1|	position 50
miRNA : bmo-mir-210	target: gi|16903865|gb|AF426830.1|	position 152
miRNA : bmo-mir-210	target: gi|16903865|gb|AF426830.1|	position 156
miRNA : bmo-mir-34	target: gi|16903865|gb|AF426830.1|	position 136
miRNA : bmo-mir-34	target: gi|16903865|gb|AF426830.1|	position 147
miRNA : bmo-mir-275	target: gi|260850|gb|S50045.1|	position 14
miRNA : bmo-mir-305*	target: gi|260850|gb|S50045.1|	position 45
miRNA : bmo-mir-10*	target: gi|28804516|dbj|AB090887.1|	position 67
miRNA : bmo-mir-263b	target: gi|28804516|dbj|AB090887.1|	position 5
miRNA : bmo-mir-275	target: gi|28804516|dbj|AB090887.1|	position 64
miRNA : bmo-mir-277	target: gi|28804516|dbj|AB090887.1|	position 85
miRNA : bmo-mir-281a	target: gi|37359626|emb|AJ457827.1|	position 35
miRNA : bmo-mir-2a-1*	target: gi|37359626|emb|AJ457827.1|	position 49
miRNA : bmo-mir-34	target: gi|37359626|emb|AJ457827.1|	position 53
miRNA : bmo-mir-13a*	target: gi|37857712|dbj|AB124799.1|	position 73
miRNA : bmo-mir-305*	target: gi|37857712|dbj|AB124799.1|	position 25
miRNA : bmo-mir-210	target: gi|38141764|dbj|AB092510.1|	position 32
miRNA : bmo-mir-34	target: gi|38141764|dbj|AB092510.1|	position 515
miRNA : bmo-mir-34	target: gi|3869146|dbj|AB014342.1|	position 21
miRNA : bmo-mir-9*	target: gi|3869146|dbj|AB014342.1|	position 104
miRNA : bmo-mir-34	target: gi|40879025|gb|CK518228.1|CK518228	position 170
miRNA : bmo-mir-34	target: gi|40879025|gb|CK518228.1|CK518228	position 239
miRNA : bmo-mir-279*	target: gi|415600|dbj|D21206.1|BMOKLP	position 50
miRNA : bmo-mir-34	target: gi|415600|dbj|D21206.1|BMOKLP	position 3
miRNA : bmo-mir-13a*	target: gi|4226169|dbj|AB023084.1|	position 160
miRNA : bmo-mir-275	target: gi|4226169|dbj|AB023084.1|	position 46
miRNA : bmo-mir-281a*	target: gi|4226169|dbj|AB023084.1|	position 86
miRNA : bmo-mir-282	target: gi|4226169|dbj|AB023084.1|	position 140
miRNA : bmo-mir-2b	target: gi|4226169|dbj|AB023084.1|	position 154
miRNA : bmo-mir-46*	target: gi|4226169|dbj|AB023084.1|	position 88
miRNA : bmo-mir-210	target: gi|433190|dbj|D10953.1|BMOFTZF1P	position 85
miRNA : bmo-mir-34	target: gi|433190|dbj|D10953.1|BMOFTZF1P	position 80
miRNA : bmo-mir-275	target: gi|466523|dbj|D28764.1|BMOPBAN	position 10
miRNA : bmo-mir-305*	target: gi|466523|dbj|D28764.1|BMOPBAN	position 46
miRNA : bmo-mir-282	target: gi|4753669|emb|AJ131752.1|	position 324
miRNA : bmo-mir-2b	target: gi|4753669|emb|AJ131752.1|	position 324
miRNA : bmo-mir-8*	target: gi|4753669|emb|AJ131752.1|	position 347
miRNA : bmo-mir-13a*	target: gi|49022666|dbj|AB166725.1|	position 7
miRNA : bmo-mir-31	target: gi|49022666|dbj|AB166725.1|	position 40
miRNA : bmo-mir-34	target: gi|49022666|dbj|AB166725.1|	position 21
miRNA : bmo-mir-34	target: gi|49022666|dbj|AB166725.1|	position 4
miRNA : bmo-let-7a*	target: gi|49022671|dbj|AB166726.1|	position 13
miRNA : bmo-mir-210	target: gi|49022671|dbj|AB166726.1|	position 294
miRNA : bmo-mir-210	target: gi|49022671|dbj|AB166726.1|	position 365
miRNA : bmo-mir-2b	target: gi|49022671|dbj|AB166726.1|	position 5
miRNA : bmo-mir-34	target: gi|49022671|dbj|AB166726.1|	position 230
miRNA : bmo-mir-34	target: gi|49022671|dbj|AB166726.1|	position 289
miRNA : bmo-mir-34	target: gi|49022671|dbj|AB166726.1|	position 370
miRNA : bmo-mir-34	target: gi|49022671|dbj|AB166726.1|	position 415
miRNA : bmo-mir-34	target: gi|49022671|dbj|AB166726.1|	position 435
miRNA : bmo-let-7a*	target: gi|49064962|dbj|AB113086.1|	position 13
miRNA : bmo-mir-2b	target: gi|49064962|dbj|AB113086.1|	position 5
miRNA : bmo-mir-34	target: gi|49064962|dbj|AB113086.1|	position 158
miRNA : bmo-mir-34	target: gi|49064962|dbj|AB113086.1|	position 20
miRNA : bmo-let-7a*	target: gi|49064964|dbj|AB113087.1|	position 13
miRNA : bmo-mir-2b	target: gi|49064964|dbj|AB113087.1|	position 5
miRNA : bmo-let-7a*	target: gi|52138481|dbj|AB181197.1|	position 13
miRNA : bmo-mir-2b	target: gi|52138481|dbj|AB181197.1|	position 5
miRNA : bmo-mir-210	target: gi|52138489|dbj|AB181201.1|	position 140
miRNA : bmo-mir-210	target: gi|52138489|dbj|AB181201.1|	position 39
miRNA : bmo-mir-307	target: gi|52138489|dbj|AB181201.1|	position 60
miRNA : bmo-mir-34	target: gi|52138489|dbj|AB181201.1|	position 34
miRNA : bmo-mir-1*	target: gi|52421186|dbj|AB190802.1|	position 152
miRNA : bmo-mir-210	target: gi|52421186|dbj|AB190802.1|	position 16
miRNA : bmo-mir-275	target: gi|52421186|dbj|AB190802.1|	position 166
miRNA : bmo-mir-275	target: gi|52421186|dbj|AB190802.1|	position 34
miRNA : bmo-mir-281a	target: gi|52421186|dbj|AB190802.1|	position 13
miRNA : bmo-mir-282	target: gi|52421186|dbj|AB190802.1|	position 27
miRNA : bmo-mir-2b	target: gi|52421186|dbj|AB190802.1|	position 36
miRNA : bmo-mir-279*	target: gi|53850453|dbj|AB192342.1|	position 21
miRNA : bmo-mir-279*	target: gi|53850453|dbj|AB192342.1|	position 96
miRNA : bmo-mir-34	target: gi|53850453|dbj|AB192342.1|	position 95
miRNA : bmo-mir-10	target: gi|54290086|dbj|AB177621.1|	position 180
miRNA : bmo-mir-31	target: gi|54290086|dbj|AB177621.1|	position 158
miRNA : bmo-mir-317	target: gi|54290086|dbj|AB177621.1|	position 194
miRNA : bmo-mir-210	target: gi|54290088|dbj|AB177622.1|	position 1573
miRNA : bmo-mir-210	target: gi|54290088|dbj|AB177622.1|	position 441
miRNA : bmo-mir-275	target: gi|54290088|dbj|AB177622.1|	position 1149
miRNA : bmo-mir-34	target: gi|54290088|dbj|AB177622.1|	position 1372
miRNA : bmo-mir-34	target: gi|54290088|dbj|AB177622.1|	position 437
miRNA : bmo-mir-282	target: gi|54609274|gb|AY769311.1|	position 25
miRNA : bmo-mir-305*	target: gi|54609274|gb|AY769311.1|	position 1
miRNA : bmo-mir-307	target: gi|54609274|gb|AY769311.1|	position 11
miRNA : bmo-mir-10*	target: gi|55583294|dbj|AB100454.1|	position 3
miRNA : bmo-mir-210	target: gi|55583294|dbj|AB100454.1|	position 55
miRNA : bmo-mir-263b	target: gi|55583294|dbj|AB100454.1|	position 33
miRNA : bmo-mir-275	target: gi|55583294|dbj|AB100454.1|	position 55
miRNA : bmo-mir-317	target: gi|55583294|dbj|AB100454.1|	position 29
miRNA : bmo-mir-34	target: gi|55583294|dbj|AB100454.1|	position 43
miRNA : bmo-mir-282	target: gi|56342246|dbj|AB167958.1|	position 4
miRNA : bmo-mir-317	target: gi|56342246|dbj|AB167958.1|	position 1
miRNA : bmo-mir-34	target: gi|56342246|dbj|AB167958.1|	position 9
miRNA : bmo-mir-2a-1*	target: gi|57903681|gb|AY864804.1|	position 19
miRNA : bmo-mir-305*	target: gi|57903681|gb|AY864804.1|	position 54
miRNA : bmo-mir-305*	target: gi|59796990|dbj|AB187517.1|	position 111
miRNA : bmo-mir-305*	target: gi|59796990|dbj|AB187517.1|	position 138
miRNA : bmo-mir-34	target: gi|59796990|dbj|AB187517.1|	position 82
miRNA : bmo-mir-275	target: gi|60592744|dbj|AB206401.1|	position 247
miRNA : bmo-mir-2a-1*	target: gi|60592744|dbj|AB206401.1|	position 144
miRNA : bmo-mir-305	target: gi|60592744|dbj|AB206401.1|	position 127
miRNA : bmo-mir-34	target: gi|60592744|dbj|AB206401.1|	position 176
miRNA : bmo-mir-13a*	target: gi|61162115|dbj|AB190293.1|	position 153
miRNA : bmo-mir-34	target: gi|61162115|dbj|AB190293.1|	position 2
miRNA : bmo-mir-263b	target: gi|61162117|dbj|AB190294.1|	position 61
miRNA : bmo-mir-263b	target: gi|61162117|dbj|AB190294.1|	position 68
miRNA : bmo-mir-263b	target: gi|61191877|gb|AY945209.1|	position 100
miRNA : bmo-mir-282	target: gi|61191877|gb|AY945209.1|	position 274
miRNA : bmo-mir-34	target: gi|61191877|gb|AY945209.1|	position 70
miRNA : bmo-mir-8*	target: gi|61191877|gb|AY945209.1|	position 275
miRNA : bmo-mir-2b	target: gi|62529358|tpe|BN000691.2|	position 89
miRNA : bmo-mir-9	target: gi|62529358|tpe|BN000691.2|	position 100
miRNA : bmo-mir-1*	target: gi|63079227|gb|AY950503.1|	position 28
miRNA : bmo-mir-276a*	target: gi|63079227|gb|AY950503.1|	position 39
miRNA : bmo-mir-34	target: gi|63079227|gb|AY950503.1|	position 98
miRNA : bmo-mir-210	target: gi|66351069|emb|AJ874107.1|	position 17
miRNA : bmo-mir-210	target: gi|66351069|emb|AJ874107.1|	position 38
miRNA : bmo-mir-275	target: gi|66351069|emb|AJ874107.1|	position 116
miRNA : bmo-mir-275	target: gi|66351069|emb|AJ874107.1|	position 370
miRNA : bmo-mir-34	target: gi|66351069|emb|AJ874107.1|	position 24
miRNA : bmo-mir-34	target: gi|66351069|emb|AJ874107.1|	position 3
miRNA : bmo-mir-14	target: gi|6683593|dbj|AB024905.1|	position 150
miRNA : bmo-mir-305*	target: gi|6683593|dbj|AB024905.1|	position 123
miRNA : bmo-mir-8*	target: gi|6683593|dbj|AB024905.1|	position 213
miRNA : bmo-mir-263a	target: gi|68144075|gb|DQ086424.1|	position 267
miRNA : bmo-mir-2b	target: gi|68144075|gb|DQ086424.1|	position 177
miRNA : bmo-mir-2b	target: gi|68144075|gb|DQ086424.1|	position 248
miRNA : bmo-mir-282	target: gi|68160235|gb|DQ085777.1|	position 193
miRNA : bmo-mir-282	target: gi|68160235|gb|DQ085777.1|	position 73
miRNA : bmo-mir-210	target: gi|7262490|dbj|AB030497.1|	position 313
miRNA : bmo-mir-305*	target: gi|7262490|dbj|AB030497.1|	position 658
miRNA : bmo-mir-281a	target: gi|7637409|dbj|AB040670.2|	position 37
miRNA : bmo-mir-2a-1	target: gi|7637409|dbj|AB040670.2|	position 41
miRNA : bmo-mir-2a-2	target: gi|7637409|dbj|AB040670.2|	position 41
miRNA : bmo-mir-2b	target: gi|7637409|dbj|AB040670.2|	position 41
miRNA : bmo-mir-282	target: gi|76559857|dbj|AB236417.1|	position 382
miRNA : bmo-mir-34	target: gi|76559857|dbj|AB236417.1|	position 260
miRNA : bmo-mir-307	target: gi|77415563|emb|AJ973404.1|	position 5
miRNA : bmo-mir-34	target: gi|77415563|emb|AJ973404.1|	position 111
miRNA : bmo-mir-2a-1	target: gi|77415565|emb|AJ973405.1|	position 22
miRNA : bmo-mir-2a-2	target: gi|77415565|emb|AJ973405.1|	position 22
miRNA : bmo-mir-2b	target: gi|77415565|emb|AJ973405.1|	position 17
miRNA : bmo-mir-281a*	target: gi|77799291|dbj|AB183869.1|	position 153
miRNA : bmo-mir-46*	target: gi|77799291|dbj|AB183869.1|	position 153
miRNA : bmo-mir-13a*	target: gi|82658674|gb|DQ272299.1|	position 2
miRNA : bmo-mir-305*	target: gi|82658674|gb|DQ272299.1|	position 7
miRNA : bmo-mir-34	target: gi|82658674|gb|DQ272299.1|	position 1
miRNA : bmo-mir-34	target: gi|82658674|gb|DQ272299.1|	position 51
miRNA : bmo-mir-210	target: gi|85363119|gb|DQ342046.1|	position 124
miRNA : bmo-mir-31	target: gi|85363119|gb|DQ342046.1|	position 166
miRNA : bmo-mir-34	target: gi|85363119|gb|DQ342046.1|	position 109
miRNA : bmo-mir-2a-1	target: gi|87248090|gb|DQ311153.1|	position 426
miRNA : bmo-mir-2a-2	target: gi|87248090|gb|DQ311153.1|	position 426
miRNA : bmo-mir-34	target: gi|87248090|gb|DQ311153.1|	position 216
miRNA : bmo-mir-210	target: gi|87248374|gb|DQ311296.1|	position 44
miRNA : bmo-mir-275	target: gi|87248374|gb|DQ311296.1|	position 171
miRNA : bmo-mir-34	target: gi|87248374|gb|DQ311296.1|	position 98
miRNA : bmo-mir-13a*	target: gi|87248458|gb|DQ311338.1|	position 1
miRNA : bmo-mir-305*	target: gi|87248458|gb|DQ311338.1|	position 6
miRNA : bmo-mir-34	target: gi|87248458|gb|DQ311338.1|	position 1
miRNA : bmo-mir-34	target: gi|87248458|gb|DQ311338.1|	position 50
miRNA : bmo-mir-275	target: gi|87248480|gb|DQ311349.1|	position 137
miRNA : bmo-mir-8*	target: gi|87248480|gb|DQ311349.1|	position 101
miRNA : bmo-mir-34	target: gi|87248490|gb|DQ311354.1|	position 318
miRNA : bmo-mir-34	target: gi|87248490|gb|DQ311354.1|	position 321
miRNA : bmo-mir-10	target: gi|87248568|gb|DQ311393.1|	position 381
miRNA : bmo-mir-263b*	target: gi|87248568|gb|DQ311393.1|	position 507
miRNA : bmo-mir-282	target: gi|87248568|gb|DQ311393.1|	position 60
miRNA : bmo-mir-2a-1*	target: gi|87248568|gb|DQ311393.1|	position 289
miRNA : bmo-mir-31	target: gi|87248568|gb|DQ311393.1|	position 464
miRNA : bmo-mir-263a	target: gi|87248622|gb|DQ311420.1|	position 38
miRNA : bmo-mir-263b	target: gi|87248622|gb|DQ311420.1|	position 38
miRNA : bmo-mir-279*	target: gi|87248622|gb|DQ311420.1|	position 1
miRNA : bmo-mir-133	target: gi|89213693|gb|DQ402511.1|	position 684
miRNA : bmo-mir-34	target: gi|89213693|gb|DQ402511.1|	position 220
miRNA : bmo-mir-279*	target: gi|91845485|gb|BY943207.1|BY943207	position 56
miRNA : bmo-mir-34	target: gi|91845485|gb|BY943207.1|BY943207	position 56
miRNA : bmo-mir-210	target: gi|94471736|gb|DQ393413.1|	position 24
miRNA : bmo-mir-263b*	target: gi|94471736|gb|DQ393413.1|	position 93
miRNA : bmo-mir-281a	target: gi|95102547|gb|DQ443123.1|	position 381
miRNA : bmo-mir-34	target: gi|95102547|gb|DQ443123.1|	position 165
miRNA : bmo-mir-34	target: gi|95102547|gb|DQ443123.1|	position 65
miRNA : bmo-mir-282	target: gi|95102731|gb|DQ443218.1|	position 109
miRNA : bmo-mir-307	target: gi|95102731|gb|DQ443218.1|	position 111
miRNA : bmo-mir-210	target: gi|95102819|gb|DQ443262.1|	position 197
miRNA : bmo-mir-275	target: gi|95102819|gb|DQ443262.1|	position 72
miRNA : bmo-mir-133	target: gi|95102869|gb|DQ443287.1|	position 235
miRNA : bmo-mir-275	target: gi|95102869|gb|DQ443287.1|	position 526
miRNA : bmo-mir-281a*	target: gi|95102869|gb|DQ443287.1|	position 554
miRNA : bmo-mir-34	target: gi|95102869|gb|DQ443287.1|	position 559
miRNA : bmo-mir-210	target: gi|95102953|gb|DQ443329.1|	position 23
miRNA : bmo-mir-282	target: gi|95102953|gb|DQ443329.1|	position 44
miRNA : bmo-mir-210	target: gi|95102959|gb|DQ443332.1|	position 33
miRNA : bmo-mir-34	target: gi|95102959|gb|DQ443332.1|	position 28
miRNA : bmo-mir-2a-1	target: gi|95102965|gb|DQ443335.1|	position 137
miRNA : bmo-mir-2a-2	target: gi|95102965|gb|DQ443335.1|	position 137
miRNA : bmo-mir-34	target: gi|95102965|gb|DQ443335.1|	position 21
miRNA : bmo-mir-263b*	target: gi|95102991|gb|DQ443348.1|	position 108
miRNA : bmo-mir-305*	target: gi|95102991|gb|DQ443348.1|	position 91
miRNA : bmo-mir-317	target: gi|95102991|gb|DQ443348.1|	position 109
miRNA : bmo-mir-210	target: gi|95103065|gb|DQ443385.1|	position 199
miRNA : bmo-mir-279*	target: gi|95103065|gb|DQ443385.1|	position 85
miRNA : bmo-let-7a	target: gi|95103099|gb|DQ443402.1|	position 153
miRNA : bmo-mir-1*	target: gi|95103099|gb|DQ443402.1|	position 10
miRNA : bmo-mir-210	target: gi|95103099|gb|DQ443402.1|	position 59
miRNA : bmo-mir-34	target: gi|95103099|gb|DQ443402.1|	position 157
miRNA : bmo-let-7a*	target: S744392..1903B.MORISILKFIBROINHEAVYCHAIN{3'REGION}	position 449
miRNA : bmo-mir-275	target: S744392..1903B.MORISILKFIBROINHEAVYCHAIN{3'REGION}	position 126
miRNA : bmo-mir-275	target: S744392..1903B.MORISILKFIBROINHEAVYCHAIN{3'REGION}	position 327
miRNA : bmo-mir-275	target: S744392..1903B.MORISILKFIBROINHEAVYCHAIN{3'REGION}	position 354
miRNA : bmo-mir-275	target: S744392..1903B.MORISILKFIBROINHEAVYCHAIN{3'REGION}	position 372
miRNA : bmo-mir-275	target: S744392..1903B.MORISILKFIBROINHEAVYCHAIN{3'REGION}	position 408
miRNA : bmo-mir-275	target: S744392..1903B.MORISILKFIBROINHEAVYCHAIN{3'REGION}	position 54
miRNA : bmo-mir-275	target: S744392..1903B.MORISILKFIBROINHEAVYCHAIN{3'REGION}	position 90
miRNA : bmo-mir-2a-1*	target: S744392..1903B.MORISILKFIBROINHEAVYCHAIN{3'REGION}	position 183
miRNA : bmo-mir-13a*	target: TRANSLATIONALLYCONTROLLEDTUMORPROTEIN	position 73
miRNA : bmo-mir-305*	target: TRANSLATIONALLYCONTROLLEDTUMORPROTEIN	position 25
miRNA : bmo-mir-13a*	target: UERP27A	position 34
miRNA : bmo-mir-317	target: UERP27A	position 31
#All genes which were found to have more than one binding sites are listed and spaced out into a single group by blank line.
The genes which have more than one binding sites to a single miRNA were colored by red.

## Sheet: Go analysis
Go analysis of targeted genes predicted with setting hybrid11*	Go analysis of targeted genes predicted with setting hybridf22*
* GO:0003673 Gene Ontology	* GO:0003673 Gene Ontology
o GO:0003674 molecular_function (360 )	o GO:0003674 molecular_function (214 )
+ GO:0003774 motor activity (2 )	+ GO:0003774 motor activity (1 )
# GO:0003777 microtubule motor activity (2 )	# GO:0003777 microtubule motor activity (1 )
+ GO:0003824 catalytic activity (145 )	+ GO:0003824 catalytic activity (78 )
# GO:0004386 helicase activity (3 )	# GO:0004386 helicase activity (1 )
# GO:0008641 small protein activating enzyme activity (1 )	# GO:0009975 cyclase activity (1 )
# GO:0009975 cyclase activity (1 )	# GO:0016491 oxidoreductase activity (15 )
# GO:0016491 oxidoreductase activity (24 )	# GO:0016740 transferase activity (23 )
# GO:0016740 transferase activity (53 )	# GO:0016787 hydrolase activity (35 )
# GO:0016787 hydrolase activity (64 )	# GO:0016829 lyase activity (3 )
# GO:0016829 lyase activity (3 )	# GO:0016853 isomerase activity (3 )
# GO:0016853 isomerase activity (2 )	# GO:0016874 ligase activity (6 )
# GO:0016874 ligase activity (10 )	+ GO:0004871 signal transducer activity (36 )
+ GO:0004871 signal transducer activity (74 )	# GO:0004872 receptor activity (19 )
# GO:0004872 receptor activity (33 )	# GO:0005057 receptor signaling protein activity (1 )
# GO:0005057 receptor signaling protein activity (2 )	# GO:0005102 receptor binding (16 )
# GO:0005102 receptor binding (43 )	+ GO:0005198 structural molecule activity (22 )
# GO:0016015 morphogen activity (1 )	# GO:0003735 structural constituent of ribosome (11 )
+ GO:0005198 structural molecule activity (29 )	# GO:0005200 structural constituent of cytoskeleton (1 )
# GO:0003735 structural constituent of ribosome (20 )	# GO:0005201 extracellular matrix structural constituent (4 )
# GO:0005200 structural constituent of cytoskeleton (3 )	# GO:0005213 structural constituent of chorion (sensu Insecta) (1 )
# GO:0005201 extracellular matrix structural constituent (2 )	# GO:0042302 structural constituent of cuticle (5 )
# GO:0005213 structural constituent of chorion (sensu Insecta) (2 )	+ GO:0005215 transporter activity (18 )
# GO:0042302 structural constituent of cuticle (2 )	# GO:0005319 lipid transporter activity (3 )
+ GO:0005215 transporter activity (24 )	# GO:0005344 oxygen transporter activity (1 )
# GO:0005319 lipid transporter activity (2 )	# GO:0005386 carrier activity (9 )
# GO:0005386 carrier activity (14 )	# GO:0005489 electron transporter activity (3 )
# GO:0005478 intracellular transporter activity (2 )	# GO:0008565 protein transporter activity (2 )
# GO:0005489 electron transporter activity (3 )	# GO:0015075 ion transporter activity (10 )
# GO:0008565 protein transporter activity (1 )	# GO:0015267 channel or pore class transporter activity (3 )
# GO:0015075 ion transporter activity (17 )	# GO:0043492 ATPase activity, coupled to movement of substances (2 )
# GO:0015267 channel or pore class transporter activity (4 )	+ GO:0005488 binding (159 )
# GO:0043492 ATPase activity, coupled to movement of substances (10 )	# GO:0000166 nucleotide binding (44 )
+ GO:0005488 binding (261 )	# GO:0001871 pattern binding (2 )
# GO:0000166 nucleotide binding (67 )	# GO:0003676 nucleic acid binding (59 )
# GO:0001871 pattern binding (4 )	# GO:0003682 chromatin binding (2 )
# GO:0003676 nucleic acid binding (92 )	# GO:0005496 steroid binding (4 )
# GO:0003682 chromatin binding (2 )	# GO:0005515 protein binding (63 )
# GO:0005496 steroid binding (6 )	# GO:0005549 odorant binding (5 )
# GO:0005515 protein binding (107 )	# GO:0008289 lipid binding (1 )
# GO:0005549 odorant binding (6 )	# GO:0019842 vitamin binding (1 )
# GO:0008289 lipid binding (8 )	# GO:0030246 carbohydrate binding (2 )
# GO:0019840 isoprenoid binding (2 )	# GO:0042165 neurotransmitter binding (4 )
# GO:0019842 vitamin binding (4 )	# GO:0042277 peptide binding (6 )
# GO:0030246 carbohydrate binding (4 )	# GO:0043167 ion binding (39 )
# GO:0042165 neurotransmitter binding (5 )	# GO:0046906 tetrapyrrole binding (1 )
# GO:0042277 peptide binding (7 )	# GO:0048037 cofactor binding (5 )
# GO:0043167 ion binding (80 )	+ GO:0030234 enzyme regulator activity (3 )
# GO:0046906 tetrapyrrole binding (7 )	# GO:0004857 enzyme inhibitor activity (1 )
# GO:0048037 cofactor binding (5 )	# GO:0019207 kinase regulator activity (1 )
+ GO:0016209 antioxidant activity (2 )	# GO:0030695 GTPase regulator activity (1 )
# GO:0004601 peroxidase activity (2 )	+ GO:0030528 transcription regulator activity (24 )
+ GO:0030234 enzyme regulator activity (4 )	# GO:0003700 transcription factor activity (21 )
# GO:0004857 enzyme inhibitor activity (3 )	# GO:0003702 RNA polymerase II transcription factor activity (3 )
# GO:0019207 kinase regulator activity (1 )	+ GO:0045182 translation regulator activity (7 )
+ GO:0030528 transcription regulator activity (36 )	# GO:0008135 translation factor activity, nucleic acid binding (10 )
# GO:0003700 transcription factor activity (35 )	o GO:0005575 cellular_component (124 )
# GO:0003702 RNA polymerase II transcription factor activity (1 )	+ GO:0005576 extracellular region (14 )
+ GO:0045182 translation regulator activity (11 )	# GO:0005578 extracellular matrix (sensu Metazoa) (10 )
# GO:0008135 translation factor activity, nucleic acid binding (16 )	# GO:0043245 extraorganismal space (4 )
o GO:0005575 cellular_component (205 )	+ GO:0005623 cell (118 )
+ GO:0005576 extracellular region (20 )	# GO:0005622 intracellular (99 )
# GO:0005578 extracellular matrix (sensu Metazoa) (17 )	# GO:0016020 membrane (35 )
+ GO:0005623 cell (200 )	# GO:0030312 external encapsulating structure (1 )
# GO:0005622 intracellular (153 )	+ GO:0019012 virion (1 )
# GO:0016020 membrane (74 )	# GO:0019028 viral capsid (1 )
# GO:0030312 external encapsulating structure (1 )	+ GO:0031012 extracellular matrix (4 )
+ GO:0019012 virion (1 )	# GO:0005578 extracellular matrix (sensu Metazoa) (10 )
# GO:0019028 viral capsid (1 )	+ GO:0031974 membrane-enclosed lumen (2 )
+ GO:0031012 extracellular matrix (4 )	# GO:0043233 organelle lumen (2 )
# GO:0005578 extracellular matrix (sensu Metazoa) (17 )	+ GO:0031975 envelope (12 )
+ GO:0031974 membrane-enclosed lumen (4 )	# GO:0031967 organelle envelope (12 )
# GO:0043233 organelle lumen (4 )	+ GO:0043226 organelle (77 )
+ GO:0031975 envelope (4 )	# GO:0031982 vesicle (1 )
# GO:0031967 organelle envelope (4 )	# GO:0043227 membrane-bound organelle (59 )
+ GO:0043226 organelle (110 )	# GO:0043228 non-membrane-bound organelle (28 )
# GO:0031982 vesicle (2 )	# GO:0043229 intracellular organelle (75 )
# GO:0043227 membrane-bound organelle (82 )	# GO:0043233 organelle lumen (2 )
# GO:0043228 non-membrane-bound organelle (37 )	+ GO:0043234 protein complex (43 )
# GO:0043229 intracellular organelle (110 )	# GO:0000151 ubiquitin ligase complex (2 )
# GO:0043233 organelle lumen (4 )	# GO:0000502 proteasome complex (sensu Eukaryota) (1 )
+ GO:0043234 protein complex (63 )	# GO:0000786 nucleosome (5 )
# GO:0000151 ubiquitin ligase complex (6 )	# GO:0005643 nuclear pore (9 )
# GO:0000178 exosome (RNase complex) (2 )	# GO:0005667 transcription factor complex (5 )
# GO:0000502 proteasome complex (sensu Eukaryota) (4 )	# GO:0005787 signal peptidase complex (4 )
# GO:0000786 nucleosome (5 )	# GO:0005875 microtubule associated complex (4 )
# GO:0005643 nuclear pore (3 )	# GO:0016469 proton-transporting two-sector ATPase complex (7 )
# GO:0005667 transcription factor complex (29 )	# GO:0016591 DNA-directed RNA polymerase II, holoenzyme (1 )
# GO:0005784 translocon complex (3 )	# GO:0030529 ribonucleoprotein complex (17 )
# GO:0005787 signal peptidase complex (3 )	# GO:0031523 Myb complex (5 )
# GO:0005852 eukaryotic translation initiation factor 3 complex (3 )	# GO:0042719 mitochondrial intermembrane space protein transporter complex (5 )
# GO:0005875 microtubule associated complex (4 )	# GO:0046536 dosage compensation complex (5 )
# GO:0005941 unlocalized protein complex (2 )	o GO:0008150 biological_process (184 )
# GO:0016027 inaD signaling complex (4 )	+ GO:0000003 reproduction (8 )
# GO:0016282 eukaryotic 43S preinitiation complex (3 )	# GO:0019953 sexual reproduction (8 )
# GO:0016469 proton-transporting two-sector ATPase complex (30 )	+ GO:0007275 development (26 )
# GO:0030529 ribonucleoprotein complex (27 )	# GO:0007389 pattern specification (7 )
# GO:0031523 Myb complex (2 )	# GO:0007530 sex determination (1 )
# GO:0042719 mitochondrial intermembrane space protein transporter complex (12 )	# GO:0007552 metamorphosis (8 )
# GO:0046536 dosage compensation complex (3 )	# GO:0007562 eclosion (6 )
o GO:0008150 biological_process (277 )	# GO:0007593 cuticle tanning (1 )
+ GO:0000003 reproduction (11 )	# GO:0009653 morphogenesis (10 )
# GO:0019953 sexual reproduction (11 )	# GO:0009790 embryonic development (3 )
+ GO:0007275 development (65 )	# GO:0009791 post-embryonic development (10 )
# GO:0007349 cellularization (2 )	# GO:0009888 tissue development (2 )
# GO:0007389 pattern specification (11 )	# GO:0030154 cell differentiation (13 )
# GO:0007548 sex differentiation (1 )	# GO:0035282 segmentation (1 )
# GO:0007552 metamorphosis (17 )	# GO:0040029 regulation of gene expression, epigenetic (3 )
# GO:0007562 eclosion (10 )	# GO:0048066 pigmentation during development (1 )
# GO:0007593 cuticle tanning (1 )	# GO:0048513 organ development (9 )
# GO:0009653 morphogenesis (28 )	# GO:0048731 system development (11 )
# GO:0009790 embryonic development (12 )	# GO:0048736 appendage development (1 )
# GO:0009791 post-embryonic development (20 )	# GO:0050793 regulation of development (7 )
# GO:0009888 tissue development (3 )	+ GO:0007582 physiological process (172 )
# GO:0019827 stem cell maintenance (1 )	# GO:0008152 metabolism (137 )
# GO:0030154 cell differentiation (26 )	# GO:0016265 death (9 )
# GO:0035282 segmentation (6 )	# GO:0050791 regulation of physiological process (43 )
# GO:0035295 tube development (3 )	# GO:0050874 organismal physiological process (12 )
# GO:0040029 regulation of gene expression, epigenetic (24 )	# GO:0050875 cellular physiological process (155 )
# GO:0048066 pigmentation during development (1 )	# GO:0051179 localization (38 )
# GO:0048513 organ development (18 )	+ GO:0009987 cellular process (163 )
# GO:0048589 developmental growth (1 )	# GO:0007154 cell communication (14 )
# GO:0048731 system development (26 )	# GO:0007155 cell adhesion (3 )
# GO:0048736 appendage development (2 )	# GO:0030154 cell differentiation (13 )
# GO:0050793 regulation of development (14 )	# GO:0050794 regulation of cellular process (40 )
+ GO:0007582 physiological process (260 )	# GO:0050875 cellular physiological process (155 )
# GO:0008152 metabolism (202 )	+ GO:0043473 pigmentation (1 )
# GO:0016265 death (16 )	# GO:0048066 pigmentation during development (1 )
# GO:0040011 locomotion (6 )	+ GO:0050789 regulation of biological process (47 )
# GO:0048511 rhythmic process (1 )	# GO:0040029 regulation of gene expression, epigenetic (3 )
# GO:0050791 regulation of physiological process (61 )	# GO:0048518 positive regulation of biological process (8 )
# GO:0050817 coagulation (3 )	# GO:0048519 negative regulation of biological process (3 )
# GO:0050874 organismal physiological process (15 )	# GO:0050791 regulation of physiological process (43 )
# GO:0050875 cellular physiological process (237 )	# GO:0050793 regulation of development (7 )
# GO:0051179 localization (60 )	# GO:0050794 regulation of cellular process (40 )
+ GO:0009987 cellular process (248 )	+ GO:0050896 response to stimulus (17 )
# GO:0007154 cell communication (33 )	# GO:0006950 response to stress (12 )
# GO:0007155 cell adhesion (7 )	# GO:0007600 sensory perception (3 )
# GO:0008037 cell recognition (5 )	# GO:0007610 behavior (1 )
# GO:0030154 cell differentiation (26 )	# GO:0009605 response to external stimulus (1 )
# GO:0050794 regulation of cellular process (55 )	# GO:0009607 response to biotic stimulus (9 )
# GO:0050875 cellular physiological process (237 )	# GO:0009628 response to abiotic stimulus (10 )
+ GO:0040007 growth (4 )	# GO:0009719 response to endogenous stimulus (7 )
# GO:0016049 cell growth (4 )
# GO:0048589 developmental growth (1 )	*The Go analysis result was listed in the following figure:
+ GO:0043473 pigmentation (1 )
# GO:0048066 pigmentation during development (1 )
+ GO:0050789 regulation of biological process (65 )
# GO:0040029 regulation of gene expression, epigenetic (24 )
# GO:0048518 positive regulation of biological process (13 )
# GO:0048519 negative regulation of biological process (29 )
# GO:0050791 regulation of physiological process (61 )
# GO:0050793 regulation of development (14 )
# GO:0050794 regulation of cellular process (55 )
+ GO:0050896 response to stimulus (31 )
# GO:0006950 response to stress (20 )
# GO:0007600 sensory perception (6 )
# GO:0007610 behavior (1 )
# GO:0009605 response to external stimulus (2 )
# GO:0009607 response to biotic stimulus (13 )
# GO:0009628 response to abiotic stimulus (19 )
# GO:0009719 response to endogenous stimulus (15 )
# GO:0051606 detection of stimulus (1 )
*The Go analysis result was listed in the following figure:

## Sheet: binding sites of profilin
The binding sites between B. mori profilin gene and miRNAs. A total of nine binding sites was found
target: profilin
length: 1003
miRNA : bmo-mir-2a-1*
length: 23
mfe: -26.6 kcal/mol
p-value: 0.066873
position 937
target 5' C GG ACUG U 3'
UGAUAAGCCGAU GA UGUC
ACUGUUUGGCUG CU ACGG
miRNA 3' AU AAA 5'
target: profilin
length: 1003
miRNA : bmo-mir-31
length: 21
mfe: -26.1 kcal/mol
p-value: 0.073144
position 724
target 5' U UUGUUUUUA G 3'
GCUAUGCU UUUUUGCC
CGAUACGG AAGAACGG
miRNA 3' GU CUG 5'
target: profilin
length: 1003
miRNA : bmo-mir-34
length: 25
mfe: -29.1 kcal/mol
p-value: 0.030513
position 664
target 5' A G GGCAGCGCAG G 3'
GCACAA CGGC GACU CGC GCC
UGUGUU GUCG UUGG GUG CGG
miRNA 3' A G A U A 5'
target: profilin
length: 1003
miRNA : bmo-mir-34
length: 25
mfe: -25.9 kcal/mol
p-value: 0.091317
position 420
target 5' A AAA A U GAU U 3'
GCACA ACCGGU UAGCU CAU UGUU
UGUGU UGGUCG AUUGG GUG ACGG
miRNA 3' A U 5'
target: profilin
length: 1003
miRNA : bmo-mir-210
length: 20
mfe: -28.2 kcal/mol
p-value: 0.033330
position 398
target 5' A CAGUUGG A A 3'
AGCUGUUGUU ACAU GCACAA
UCGGCGACAG UGUG CGUGUU
miRNA 3' 5'
target: profilin
length: 1003
miRNA : bmo-mir-305*
length: 22
mfe: -26.6 kcal/mol
p-value: 0.064211
position 646
target 5' C AAUUUACA AGC G G 3'
GUGUG UCCA ACAAGCG C
CACAU AGGU UGUUCGC G
miRNA 3' U G G AC 5'
TARGET : profilin
length: 1004
MIRNA : bmo-mir-87
length: 21
mfe: -20.0 kcal/mol
p-value: undefined
position 556
target 5' C A C A A 3'
AUACAUCU AGGG UUGUU CA
UGUGUGGA UUUC AACGA GU
miRNA 3' C A 5'
target: profilin
length: 1003
miRNA : bmo-mir-317
length: 22
mfe: -25.7 kcal/mol
p-value: 0.087456
position 391
target 5' G A U G 3'
ACUGCU AGCUG UGUUCA
UGGUGG UCGAC ACAAGU
miRNA 3' CUA GA 5'
target: profilin
length: 1003
miRNA : bmo-bantam
length: 23
mfe: -29.1 kcal/mol
p-value: 0.028058
position 299
target 5' U G C A 3'
UUAGCUUU CAUAG UGAUCUCA
AAUCGAAA GUGUU ACUAGAGU
miRNA 3' UU 5'
